# Supplementary material for: Atrial myxomas arise from multipotent cardiac stem cells
Source: Eur Heart J. 2020 Apr 24;41(45):4332–45. doi: 10.1093/eurheartj/ehaa156 (PMC7735815; doi:10.1093/eurheartj/ehaa156)
Supplement: ehaa156_Supplementary_Data [file ehaa156_supplementary_data.zip]

Archive with 8 entries (7 files):
- ehaa156_Suppl_data/
- ehaa156_Suppl_data/Online Materials&Methods Supplement.pdf
- ehaa156_Suppl_data/Online Supplementary Figures 1-4.pdf
- ehaa156_Suppl_data/Online Table 1.pdf
- ehaa156_Suppl_data/Online Table 2-3.xls
- ehaa156_Suppl_data/Online Table 4.pdf
- ehaa156_Suppl_data/Online Table 5 NEW.pdf
- ehaa156_Suppl_data/Online Table 6 NEW.pdf
