# Supplementary material for: Atrial myxomas arise from multipotent cardiac stem cells
Source: Eur Heart J. 2020 Apr 24;41(45):4332–45. doi: 10.1093/eurheartj/ehaa156 (PMC7735815; doi:10.1093/eurheartj/ehaa156)
Supplement: ehaa156_Supplementary_Data [file ehaa156_supplementary_data.zip › ehaa156_Suppl_data/Online Table 2-3.xls]

## Sheet: Table 2. mRNA
Gene	Read Count Normalized Human CSCs	Read Count Normalized Myxoma CSCs	foldChange	Fold-Change	log2FoldChange	pval	padj
L1CAM	246.698	0.263974	0.00107003	-934.553	-9.86813	1.59e-05	0.000463626
GRIA1	229.214	0.349288	0.00152386	-656.23	-9.35806	0.00033023	0.00496025
ST6GALNAC5	226.577	0.415416	0.00183344	-545.423	-9.09123	0.000181096	0.003121
TRIM55	186.376	1.03683	0.00556312	-179.755	-7.48989	2.32e-05	0.000629959
NPPB	362.534	2.13141	0.0058792	-170.091	-7.41016	0.00104594	0.0116459
ZPLD1	195.505	1.83493	0.00938558	-106.546	-6.73534	0.00148504	0.0148279
CPA4	404.834	5.00984	0.012375	-80.8079	-6.33642	1.42e-53	2.18e-49
ACTG2	1821.99	25.1615	0.0138099	-72.4119	-6.17816	0.00285751	0.0236776
DSG2	254.126	3.52928	0.0138879	-72.0052	-6.17003	3.58e-12	1.02e-09
SCUBE3	4808.64	67.4673	0.0140304	-71.2736	-6.1553	0.000861314	0.0101893
OXTR	1316.24	18.6918	0.0142009	-70.4182	-6.13788	9.19e-10	1.37e-07
PSG5	241.891	3.47527	0.0143671	-69.6035	-6.12109	1.55e-08	1.57e-06
PLCB4	591.585	9.4568	0.0159855	-62.5566	-5.96709	8.15e-15	3.9e-12
SERPINA9	1091.64	20.851	0.0191006	-52.3543	-5.71024	0.00557526	0.0382842
ADAMTS5	224.876	4.68535	0.0208353	-47.9955	-5.58483	7.81e-05	0.00163234
GALNT15	248.176	9.1522	0.0368779	-27.1165	-4.7611	0.00336789	0.0268188
IGFBP3	30111.1	1137.69	0.037783	-26.4669	-4.72612	0.000449955	0.00627597
KRT19	237.401	9.75029	0.041071	-24.3481	-4.60574	4.19e-05	0.00101518
MFI2	179.268	8.02913	0.0447885	-22.3271	-4.48073	0.00384902	0.029515
PTGIS	2808.79	129.021	0.0459348	-21.77	-4.44427	0.00121717	0.0129953
LOXL4	2438.09	127.54	0.0523117	-19.1162	-4.25672	1.49e-09	2.04e-07
GAS6	4159.71	259.524	0.0623899	-16.0282	-4.00254	1.54e-15	9.84e-13
ISG15	420.205	29.3785	0.0699147	-14.3032	-3.83826	0.000977258	0.0111072
NPR3	365.759	26.4484	0.0723109	-13.8292	-3.78964	0.00261464	0.022255
TGM2	14549.9	1113.81	0.076551	-13.0632	-3.70743	7.78e-05	0.00162746
DAW1	220.571	17.4144	0.0789516	-12.666	-3.66289	7.06e-05	0.00152404
LMOD1	452.682	35.9601	0.0794379	-12.5885	-3.65403	7.65e-10	1.15e-07
ASS1	213.023	18.0675	0.084815	-11.7904	-3.55954	5.13e-20	6.55e-17
SH3RF2	199.52	17.0159	0.0852845	-11.7255	-3.55157	3.78e-20	5.26e-17
F3	2014.72	175.363	0.087041	-11.4888	-3.52216	0.00233451	0.0204734
MEST	547.75	48.3878	0.0883391	-11.32	-3.5008	3.13e-07	1.82e-05
RGS4	4692.76	435.617	0.0928274	-10.7727	-3.42931	0.00140018	0.014311
SERPINB2	979.221	92.3196	0.0942787	-10.6069	-3.40693	0.000123377	0.0023024
FZD7	221.933	21.0563	0.0948766	-10.54	-3.3978	9.86e-21	1.51e-17
COL4A3	189.429	18.04	0.0952336	-10.5005	-3.39239	0.000872097	0.0102701
CSF2RB	437.906	41.916	0.095719	-10.4472	-3.38505	1.53e-26	7.82e-23
ADAMTS1	2658.86	256.462	0.0964556	-10.3675	-3.37399	3.39e-18	3.24e-15
SERPING1	479.575	47.4217	0.0988827	-10.113	-3.33814	0.000524122	0.00700704
ANGPTL4	216.143	22.4643	0.103932	-9.62163	-3.26628	1.77e-08	1.69e-06
WNT5B	461.441	50.0137	0.108386	-9.22628	-3.20575	5.3e-06	0.000195956
SHROOM3	686.519	78.8683	0.114881	-8.70463	-3.12178	0.000837183	0.0099817
CHPF	616.851	71.1328	0.115316	-8.67183	-3.11634	1.13e-23	2.89e-20
CYP1B1	529.042	61.1471	0.115581	-8.65195	-3.11303	0.00191197	0.0176785
KCNMA1	345.179	40.5988	0.117617	-8.5022	-3.08784	3.28e-05	0.000832351
LRP5	331.13	40.2085	0.121428	-8.23532	-3.04183	2.37e-15	1.45e-12
ANGPT1	412.712	54.5325	0.132132	-7.56818	-2.91995	9.85e-07	4.87e-05
IGFBP4	3667.92	492.432	0.134254	-7.44858	-2.89697	6.01e-16	4.6e-13
RN7SL471P	401.223	54.051	0.134716	-7.42304	-2.89201	1.13e-06	5.4e-05
IGFBP5	18869.2	2659.28	0.140932	-7.09562	-2.82693	1.12e-11	2.9e-09
MFGE8	1323	190.079	0.143673	-6.96027	-2.79914	6.11e-05	0.00136498
TAGLN	20789.5	3011.39	0.144851	-6.90363	-2.78736	1.4e-15	9.35e-13
COL4A4	934.411	135.985	0.14553	-6.87141	-2.78061	0.00134853	0.0139884
RP11-572C15.6	1223.24	183.513	0.150022	-6.66568	-2.73675	7.31e-09	8.11e-07
CNN1	491.669	74.2195	0.150954	-6.62453	-2.72782	9.34e-05	0.0018896
BMPER	430.469	66.5706	0.154647	-6.46635	-2.69295	0.000260993	0.0041439
CERCAM	1191.88	185.919	0.155988	-6.41075	-2.68049	1.11e-18	1.22e-15
EPHB2	369.55	59.0354	0.159749	-6.2598	-2.64612	0.000772761	0.00938895
C10orf54	202.365	32.5837	0.161015	-6.21061	-2.63473	3.48e-05	0.000871135
GALNT5	1432.15	230.996	0.161293	-6.1999	-2.63224	0.000913232	0.0105837
COL1A1	24899.7	4068.09	0.163379	-6.12073	-2.6137	9.21e-06	0.000297966
HEG1	7669.57	1255.39	0.163685	-6.10931	-2.61101	0.00250091	0.0215503
WNK4	253.785	41.8238	0.1648	-6.06795	-2.60121	0.000257852	0.00411639
AGRN	632.059	104.483	0.165306	-6.04937	-2.59679	6.02e-12	1.65e-09
MOK	642.017	106.641	0.166103	-6.02037	-2.58985	6.59e-08	5.08e-06
TENM2	431.207	72.8014	0.168832	-5.92306	-2.56634	5.72e-05	0.00129481
DHCR24	454.94	77.0468	0.169356	-5.90472	-2.56187	8.72e-07	4.46e-05
SPEG	239.724	41.0461	0.171223	-5.84035	-2.54605	1.64e-10	2.85e-08
SERPINE2	4882.28	836.406	0.171315	-5.83721	-2.54528	3.72e-05	0.000918288
SEMA3C	4322.21	747.708	0.172992	-5.78061	-2.53122	4.49e-15	2.55e-12
TNFRSF11B	1947.53	345.02	0.177158	-5.64469	-2.4969	0.00178199	0.0167086
LBH	307.524	54.5172	0.177278	-5.64086	-2.49592	0.000158784	0.00281241
PAMR1	1167.48	210.037	0.179907	-5.55843	-2.47468	0.000166871	0.0029252
LOX	9314.71	1680.97	0.180464	-5.54128	-2.47022	1.81e-07	1.13e-05
MYL9	4695.95	892.829	0.190128	-5.25962	-2.39496	1.48e-09	2.04e-07
ALDH1B1	761.705	148.542	0.195012	-5.12789	-2.35837	4.49e-08	3.6e-06
COX7A1	195.133	38.2892	0.19622	-5.09631	-2.34945	3.71e-05	0.000917267
CCDC80	5916.1	1206.88	0.204	-4.90196	-2.29336	2.02e-09	2.72e-07
HMCN1	991.412	203.401	0.205163	-4.87418	-2.28516	5.02e-15	2.75e-12
LY6E	739.489	153.942	0.208173	-4.8037	-2.26415	1.17e-11	2.93e-09
PDLIM4	293.818	61.7612	0.210202	-4.75733	-2.25015	5.41e-05	0.00124925
LIF	1062.79	223.856	0.210631	-4.74763	-2.24721	0.00102502	0.0114881
RDH10	463.373	97.9435	0.211371	-4.73102	-2.24215	0.000293721	0.00451817
ENC1	2191.6	463.726	0.211592	-4.72607	-2.24064	6.09e-14	2.52e-11
AMIGO2	1777.99	379.427	0.213403	-4.68598	-2.22835	1.82e-13	6.33e-11
MAP2K3	273.276	58.5618	0.214296	-4.66645	-2.22232	1.53e-12	4.6e-10
ABCA2	196.122	42.197	0.215157	-4.64778	-2.21654	1.35e-05	0.000402543
LGALS3BP	1975.49	430.219	0.217778	-4.59183	-2.19907	1.17e-09	1.65e-07
C5orf30	636.065	139.068	0.218639	-4.57376	-2.19338	0.000708995	0.00876009
VASN	220.211	48.2868	0.219275	-4.56049	-2.18919	4.34e-08	3.58e-06
GALNT10	2624.47	579.242	0.220709	-4.53086	-2.17978	2.12e-08	1.99e-06
SVEP1	697.381	154.1	0.22097	-4.5255	-2.17808	0.00233126	0.0204732
COL8A1	8530.13	1887.36	0.221258	-4.5196	-2.1762	2.27e-11	5.11e-09
HLA-B	3645.92	808.057	0.221633	-4.51196	-2.17375	6.93e-15	3.54e-12
ICAM1	3635.68	807.842	0.222198	-4.50049	-2.17008	0.000958969	0.0109726
PLXNA3	513.744	115.201	0.224239	-4.45954	-2.15689	7.16e-13	2.29e-10
TPM2	6362.6	1470.11	0.231055	-4.32797	-2.11369	2.3e-06	0.000100211
KRT18	694.905	163.317	0.23502	-4.25495	-2.08914	1e-07	7.02e-06
AMPD3	399.894	94.505	0.236325	-4.23145	-2.08115	0.00096749	0.0110454
ACTA2	5403.52	1283.1	0.237455	-4.21132	-2.07427	1.63e-08	1.61e-06
LEPREL2	387.256	92.7053	0.23939	-4.17728	-2.06256	4.43e-11	8.95e-09
CD151	1820.99	442.401	0.242945	-4.11615	-2.0413	2.15e-13	7.32e-11
PALLD	3727.57	910.861	0.244358	-4.09236	-2.03293	0.00153328	0.0151231
NMNAT2	162.344	39.6749	0.244389	-4.09184	-2.03275	1.56e-08	1.57e-06
MAN2B2	462.443	113.288	0.244978	-4.082	-2.02928	1.23e-11	2.99e-09
LTBP3	263.053	64.7439	0.246125	-4.06298	-2.02254	0.000112534	0.00216328
PPP1R3C	343.161	84.9273	0.247485	-4.04065	-2.01459	0.00168087	0.0160253
SLC16A4	283.861	70.8232	0.2495	-4.00802	-2.00289	1.13e-09	1.62e-07
EDIL3	4978.85	1243.94	0.249846	-4.00247	-2.00089	0.000211211	0.00351353
TGFB2	1097.87	277.225	0.252511	-3.96023	-1.98558	4.18e-11	8.65e-09
IGFBP6	489.67	124.306	0.253856	-3.93924	-1.97792	2.66e-06	0.000112055
SLC17A9	169.112	43.5597	0.257579	-3.8823	-1.95691	2.17e-08	1.99e-06
FAM20C	248.042	64.0849	0.258363	-3.87052	-1.95253	0.00727405	0.0463392
DSP	2711.23	702.487	0.259102	-3.85948	-1.94841	0.00464678	0.0336611
TSPAN4	331.966	86.0852	0.259319	-3.85625	-1.9472	2.73e-05	0.000720566
LRP1	8323.23	2158.59	0.259345	-3.85587	-1.94706	5.47e-10	8.63e-08
POFUT2	575.798	149.346	0.259372	-3.85547	-1.94691	3.73e-11	7.94e-09
MMP24-AS1	182.208	47.5002	0.260691	-3.83595	-1.93958	9.36e-09	1.02e-06
EFEMP2	939.034	245.457	0.261393	-3.82565	-1.93571	1.09e-10	1.97e-08
P4HB	8507.14	2228.66	0.261975	-3.81716	-1.9325	1.27e-11	3.04e-09
HSPB1	563.571	147.804	0.262263	-3.81297	-1.93092	6.58e-11	1.26e-08
DDR1	291.096	76.8562	0.264024	-3.78754	-1.92126	7.17e-08	5.3e-06
MET	985.371	261.647	0.265532	-3.76603	-1.91304	2.06e-11	4.72e-09
GAA	159.22	42.3588	0.26604	-3.75884	-1.91029	1.83e-08	1.74e-06
MRC2	3727.32	997.935	0.267735	-3.73503	-1.90112	5.52e-11	1.07e-08
BSG	1399.67	375.483	0.268265	-3.72766	-1.89827	9.75e-09	1.05e-06
YIF1B	166.847	44.7633	0.26829	-3.72732	-1.89814	2.9e-08	2.56e-06
HELZ2	285.799	77.2864	0.270422	-3.69792	-1.88671	0.000273159	0.00429037
TPM1	17085.2	4620.87	0.270461	-3.69739	-1.88651	1.22e-10	2.17e-08
ATP10D	1188.24	322.082	0.271058	-3.68925	-1.88333	5.64e-06	0.000204233
PLOD1	7240.43	1967.52	0.271741	-3.67997	-1.87969	4.8e-11	9.55e-09
GUK1	713.335	194.214	0.272262	-3.67294	-1.87693	1.63e-10	2.85e-08
YIPF2	160.936	43.832	0.272357	-3.67165	-1.87643	4.24e-08	3.51e-06
RN7SL1	183040	49928.6	0.272774	-3.66604	-1.87422	7.22e-08	5.32e-06
PLXDC2	190.381	52.1397	0.27387	-3.65137	-1.86844	7.52e-05	0.00159551
QSOX1	2811.6	774.182	0.275353	-3.6317	-1.86064	1.19e-11	2.94e-09
C9orf3	671.08	185.206	0.275981	-3.62343	-1.85736	2.54e-09	3.32e-07
SLC20A1	3803.69	1062.37	0.279301	-3.58037	-1.84011	0.00367387	0.0285433
GSN	1765.94	493.9	0.279681	-3.5755	-1.83815	1.97e-10	3.31e-08
FLNC	3914.89	1096.72	0.28014	-3.56965	-1.83578	4.44e-11	8.95e-09
HERC2P2	181.363	50.9847	0.28112	-3.5572	-1.83074	4.13e-07	2.31e-05
P4HA2	2565.77	724.105	0.282218	-3.54336	-1.82512	0.000654097	0.00825232
COL1A2	59278.3	16730.9	0.282242	-3.54305	-1.82499	1.96e-10	3.31e-08
MXD4	325.769	92.3856	0.283593	-3.52618	-1.81811	4.08e-07	2.3e-05
SIL1	288.83	83.5519	0.289277	-3.45689	-1.78947	1.15e-08	1.21e-06
LOXL1	569.775	165.101	0.289765	-3.45108	-1.78705	6.48e-08	5.01e-06
COPE	238.586	69.2674	0.290325	-3.44442	-1.78426	1.65e-08	1.62e-06
CYBA	174.474	50.6666	0.290397	-3.44356	-1.7839	1.82e-06	8.22e-05
PRDX2	510.861	148.78	0.291234	-3.43367	-1.77975	8.43e-05	0.00173471
RN7SL2	118989	34730.6	0.291882	-3.42604	-1.77654	2.14e-05	0.000585477
RABAC1	277.234	80.9258	0.291904	-3.42578	-1.77643	2.78e-08	2.47e-06
TSPO	452.624	133.157	0.294188	-3.39918	-1.76519	2.81e-09	3.62e-07
ITGB5	2417.1	712.783	0.294892	-3.39107	-1.76174	0.00118081	0.0127045
RECK	853.284	252.045	0.295382	-3.38544	-1.75934	0.000220275	0.00363277
TBC1D2	162.978	48.1441	0.295403	-3.38521	-1.75924	1.88e-07	1.17e-05
LMO7	2417.51	719.455	0.297602	-3.36019	-1.74854	0.00642409	0.0422781
ATP2B4	4715.45	1410.63	0.29915	-3.34281	-1.74106	0.000882712	0.0103395
XYLT2	426.27	127.824	0.299866	-3.33483	-1.73761	2.51e-07	1.51e-05
B4GALT7	185.217	55.6558	0.30049	-3.3279	-1.73461	6.75e-08	5.13e-06
PIK3IP1	164.723	49.7245	0.301867	-3.31272	-1.72801	0.00050121	0.00678961
SLC9A7	801.099	242.124	0.30224	-3.30863	-1.72624	8.4e-09	9.19e-07
TRHDE	350.222	106.383	0.303759	-3.29208	-1.719	0.00443238	0.0325544
CAPG	178.582	54.3138	0.30414	-3.28796	-1.71719	3.82e-06	0.000153354
GYS1	436.077	134.316	0.30801	-3.24665	-1.69895	2.16e-08	1.99e-06
DAP	793.264	246.603	0.310872	-3.21676	-1.68561	0.00159593	0.0155147
TMEM132B	366.39	113.918	0.310921	-3.21625	-1.68538	0.0041479	0.0311062
PLXNB2	1614.68	502.673	0.311314	-3.21219	-1.68356	1.38e-05	0.0004102
PIP5K1C	314.242	97.993	0.311839	-3.20678	-1.68113	1.75e-08	1.68e-06
SLC16A3	1392.33	438.672	0.315064	-3.17396	-1.66628	6.42e-09	7.29e-07
PLD3	852.174	269.26	0.315968	-3.16488	-1.66215	1.65e-07	1.05e-05
LMF2	279.592	88.4366	0.316306	-3.1615	-1.66061	6.76e-08	5.13e-06
CHPF2	840.519	266.816	0.317442	-3.15019	-1.65544	1.48e-08	1.52e-06
MAN1B1	674.558	214.215	0.317564	-3.14897	-1.65488	9.25e-06	0.0002984
FBXW5	277.416	88.1132	0.317621	-3.14841	-1.65462	2.14e-05	0.000585477
DRP2	283.982	90.3763	0.318246	-3.14222	-1.65178	0.000109128	0.00211371
PLAT	2982.76	951.449	0.318983	-3.13497	-1.64845	8.26e-07	4.25e-05
TOM1	256.889	82.2251	0.32008	-3.12422	-1.64349	1.08e-07	7.42e-06
PKD1	693.97	222.205	0.320194	-3.12311	-1.64298	0.000159197	0.00281647
CYB561A3	570.638	183.628	0.321794	-3.10757	-1.63579	0.00639434	0.0421729
LDLR	586.668	188.976	0.322117	-3.10446	-1.63434	0.000121886	0.00228118
FGFRL1	163.703	52.7888	0.322467	-3.10109	-1.63278	1.16e-06	5.53e-05
PINK1	483.217	156.68	0.324244	-3.0841	-1.62485	4.49e-08	3.6e-06
TNS1	3481.03	1128.73	0.32425	-3.08404	-1.62482	3.37e-09	4.23e-07
SDF4	555.359	180.589	0.325176	-3.07526	-1.62071	2.69e-08	2.41e-06
ACTN4	4320.64	1406.57	0.325548	-3.07175	-1.61906	2.65e-09	3.44e-07
NLGN2	181.763	59.1774	0.325575	-3.07149	-1.61894	1.89e-05	0.000532777
SLC16A2	195.602	63.778	0.326061	-3.06691	-1.61679	1.98e-06	8.84e-05
SULF1	3621.59	1183.73	0.326853	-3.05948	-1.61329	0.00246199	0.0213108
TCEB2	425.208	139.444	0.327943	-3.04931	-1.60848	7.55e-08	5.46e-06
PTPLA	179.891	59.1141	0.328612	-3.0431	-1.60554	0.00470079	0.0339874
FKBP8	594.469	195.415	0.328723	-3.04208	-1.60506	2.13e-06	9.36e-05
TMEM8A	315.344	103.824	0.329241	-3.03729	-1.60278	9.18e-08	6.51e-06
SLC25A1	234.843	77.3903	0.32954	-3.03453	-1.60148	5.37e-07	2.95e-05
PLEC	2216.58	730.675	0.329641	-3.0336	-1.60103	6.83e-08	5.13e-06
NOMO2	299.432	98.951	0.330462	-3.02607	-1.59744	2.68e-07	1.59e-05
PRKCA	793.334	262.428	0.330791	-3.02306	-1.59601	0.000541908	0.00716357
SSR4	420.475	139.139	0.33091	-3.02197	-1.59549	6.04e-08	4.75e-06
PLBD2	266.146	88.0835	0.330959	-3.02152	-1.59527	4.58e-06	0.000175498
FAM127A	480.285	159.316	0.331712	-3.01467	-1.592	1.11e-07	7.62e-06
TSPAN13	542.245	179.95	0.331861	-3.01331	-1.59135	0.0013065	0.0136727
THBS1	145140	48221.3	0.33224	-3.00987	-1.5897	3.37e-08	2.9e-06
SLC20A2	911.114	303.597	0.333215	-3.00106	-1.58547	0.00152217	0.0150653
POLR2L	366.739	122.521	0.334083	-2.99327	-1.58172	3.36e-07	1.94e-05
TIMP2	4596.26	1539.6	0.334967	-2.98537	-1.57791	2.28e-07	1.39e-05
GALNT2	1059.92	355.827	0.335713	-2.97873	-1.5747	3.43e-08	2.94e-06
ARFGAP1	474.8	159.787	0.336535	-2.97146	-1.57117	1.26e-07	8.41e-06
MAPK8IP3	351.292	118.309	0.336782	-2.96928	-1.57011	1.15e-07	7.79e-06
GPSM1	157.764	53.2139	0.337301	-2.96471	-1.56789	8.23e-06	0.000272792
COL6A2	9345.85	3160.25	0.338145	-2.95731	-1.56429	3.61e-05	0.000900261
CHID1	247.952	84.0272	0.338885	-2.95085	-1.56113	6.68e-07	3.55e-05
RP11-274H2.5	173.761	58.9238	0.339108	-2.94891	-1.56018	4.88e-06	0.000184304
GPC1	396.56	135.257	0.341075	-2.93191	-1.55184	0.00260989	0.022255
SYNC	455.012	155.218	0.34113	-2.93143	-1.55161	0.000119926	0.00226001
FN1	309201	105506	0.341221	-2.93065	-1.55122	1.6e-08	1.59e-06
SRM	169.343	58.0389	0.34273	-2.91775	-1.54486	1.67e-06	7.66e-05
COL5A1	4361.23	1497.9	0.343458	-2.91156	-1.54179	4.22e-08	3.51e-06
TNS3	1482.51	510.105	0.344081	-2.90629	-1.53918	0.0020279	0.018388
NCLN	243.685	83.9507	0.344504	-2.90272	-1.53741	7.95e-07	4.13e-05
ADAM19	3156.97	1087.62	0.344513	-2.90265	-1.53737	0.000625617	0.00795442
AOX1	562.161	193.856	0.34484	-2.89989	-1.536	2.26e-07	1.38e-05
ITFG3	390.161	134.884	0.345713	-2.89257	-1.53235	1.41e-07	9.14e-06
ZER1	266.055	92.0828	0.346105	-2.8893	-1.53072	7.81e-07	4.09e-05
NLRC5	345.718	119.848	0.346666	-2.88462	-1.52838	8.86e-07	4.5e-05
KDELR3	889.635	308.591	0.346874	-2.8829	-1.52752	5.53e-07	3.03e-05
COL4A2	10456.8	3630.15	0.347155	-2.88055	-1.52635	0.001023	0.0114824
LEPREL4	315.785	110.292	0.349264	-2.86316	-1.51761	1.05e-06	5.11e-05
LEPR	183.14	64.0881	0.34994	-2.85763	-1.51482	0.00142666	0.0144946
LOXL2	5088.66	1786.93	0.351159	-2.84771	-1.5098	4.51e-05	0.00107825
CEP170B	226.448	79.6098	0.35156	-2.84447	-1.50816	8.54e-07	4.38e-05
LRPAP1	534.881	188.115	0.351695	-2.84337	-1.5076	1.51e-07	9.68e-06
RCN3	650.548	228.805	0.351711	-2.84324	-1.50754	1.45e-07	9.3e-06
CD81	1346.35	477.07	0.354343	-2.82212	-1.49678	7.54e-08	5.46e-06
C19orf10	659.044	233.823	0.354792	-2.81856	-1.49496	4.07e-07	2.3e-05
PPME1	793.708	281.667	0.354875	-2.81789	-1.49462	0.000121936	0.00228118
CTSD	314.552	111.906	0.355763	-2.81086	-1.49101	0.000585878	0.00758128
COPZ2	256.656	91.3299	0.355845	-2.81021	-1.49068	0.000590713	0.00758918
MAGED1	1916.77	683.076	0.356369	-2.80608	-1.48856	1.36e-07	8.95e-06
FRY	225.472	80.5748	0.357361	-2.79829	-1.48455	0.0026436	0.0224391
PLXNB1	182.31	65.3659	0.358543	-2.78907	-1.47978	0.000138216	0.00251796
SLC39A13	405.761	145.6	0.358831	-2.78683	-1.47863	7.23e-07	3.81e-05
ORMDL3	376.761	135.811	0.360471	-2.77415	-1.47205	1.36e-06	6.35e-05
ALDOA	6001.9	2163.91	0.360538	-2.77364	-1.47178	4.42e-08	3.59e-06
TIMP1	3261.87	1176.53	0.360693	-2.77244	-1.47116	2.93e-08	2.56e-06
PIEZO1	1275.97	460.288	0.360734	-2.77212	-1.47099	4.69e-08	3.74e-06
PAPPA	16314.2	5895.83	0.361393	-2.76707	-1.46836	1.35e-06	6.31e-05
COTL1	962.478	348.007	0.361574	-2.76568	-1.46764	0.00010155	0.00200755
SLC38A10	348.848	126.161	0.36165	-2.7651	-1.46733	7.98e-07	4.13e-05
SDC4	1140.17	412.501	0.36179	-2.76404	-1.46678	2.2e-07	1.35e-05
PGM1	492.237	178.348	0.36232	-2.75999	-1.46466	3.62e-06	0.000146517
AHNAK2	1217	440.984	0.362353	-2.75974	-1.46453	0.00114284	0.0124268
FAM83G	207.733	75.3035	0.362502	-2.7586	-1.46394	6.21e-06	0.000220075
EMILIN1	537.81	195.093	0.362754	-2.75669	-1.46294	0.000650821	0.00822709
TMEM129	160.159	58.1727	0.363219	-2.75316	-1.46109	1.01e-05	0.000320761
SPOCD1	922.459	335.279	0.363462	-2.75132	-1.46012	2.79e-08	2.47e-06
PLOD2	16671.1	6084.55	0.364975	-2.73991	-1.45413	6.12e-07	3.31e-05
MID1	172.877	63.5667	0.367699	-2.71961	-1.4434	4.42e-05	0.00105777
SBNO2	243.266	89.6794	0.368648	-2.71261	-1.43968	0.000277345	0.00433422
SUGCT	182.291	67.2372	0.368846	-2.71116	-1.43891	0.00730082	0.0464025
FKBP10	2529.45	934.422	0.369417	-2.70697	-1.43668	2.46e-07	1.48e-05
SELM	355.538	131.509	0.369887	-2.70353	-1.43484	1.92e-06	8.6e-05
TANC2	1432.55	532.078	0.371419	-2.69237	-1.42888	3.96e-07	2.25e-05
FAT4	962.49	359.693	0.373711	-2.67587	-1.42001	0.00770035	0.0482129
MBOAT7	466.232	174.499	0.374275	-2.67183	-1.41783	7.71e-07	4.05e-05
LENG8	498.16	186.524	0.374427	-2.67075	-1.41725	6.51e-07	3.49e-05
RN7SL4P	331.571	124.715	0.376134	-2.65863	-1.41068	2.66e-06	0.000112055
PRR5L	216.776	81.6099	0.376471	-2.65625	-1.40939	4.86e-05	0.00114376
SPATA20	255.886	96.5766	0.37742	-2.64957	-1.40576	7.11e-06	0.000245978
INTS1	372.03	140.646	0.37805	-2.64516	-1.40335	4.34e-06	0.000168262
CLIP3	168.843	63.915	0.378546	-2.64168	-1.40146	0.00084517	0.0100457
PCNXL3	249.445	94.5518	0.379049	-2.63818	-1.39954	2.62e-06	0.000111088
TSPAN9	375.617	142.462	0.379274	-2.63662	-1.39869	0.00041512	0.00592736
LMAN2	414.934	157.46	0.379482	-2.63517	-1.3979	2.83e-06	0.000117936
DUSP1	1157.85	439.774	0.379819	-2.63283	-1.39662	1.11e-06	5.34e-05
CRELD1	148.782	56.5316	0.379963	-2.63184	-1.39607	6e-05	0.00134601
COL6A1	10112.1	3844.14	0.380152	-2.63053	-1.39535	0.000109515	0.00211854
NCS1	470.65	179.144	0.380631	-2.62722	-1.39354	1.11e-06	5.33e-05
ITGBL1	558.795	212.775	0.380775	-2.62623	-1.39299	0.00148003	0.0147916
TOM1L2	333.998	127.667	0.38224	-2.61616	-1.38745	2.15e-06	9.44e-05
UCHL1	3184.15	1225.6	0.384906	-2.59804	-1.37742	7.86e-07	4.1e-05
NIPAL3	688.3	265.926	0.386352	-2.58832	-1.37201	2.88e-06	0.000119436
CYP2U1	246.196	95.2528	0.386897	-2.58466	-1.36998	0.000294603	0.00452266
SMPD1	375.264	145.226	0.386997	-2.584	-1.3696	4.29e-06	0.000166799
FSCN1	785.112	303.887	0.387062	-2.58357	-1.36937	1.56e-06	7.16e-05
LPAR1	652.914	253.389	0.388089	-2.57673	-1.36554	2.62e-06	0.000111088
SERF2	1722.54	669.634	0.388747	-2.57237	-1.3631	9.02e-07	4.56e-05
FASN	298.004	116.08	0.389526	-2.56723	-1.36021	6.24e-06	0.000220873
GNB2	447.034	174.63	0.390642	-2.55989	-1.35608	4.47e-06	0.000173028
SCYL1	440.809	172.705	0.391792	-2.55238	-1.35184	3.38e-06	0.000137547
PIK3R2	228.125	89.566	0.392618	-2.54701	-1.3488	1.59e-05	0.000463626
PLA2G15	174.395	68.4832	0.39269	-2.54654	-1.34854	3.31e-05	0.000835018
ERCC2	361.944	142.231	0.392964	-2.54476	-1.34753	4.93e-06	0.000185305
BTN2A2	218.722	86.0736	0.39353	-2.5411	-1.34546	0.00303487	0.0247721
ARHGAP22	438.396	172.647	0.393816	-2.53926	-1.34441	0.00213036	0.0191883
CALR	5850.92	2304.54	0.393877	-2.53887	-1.34418	3.24e-06	0.000132694
HK2	494.035	194.71	0.394121	-2.53729	-1.34329	0.000113733	0.00217813
MAP1A	2117.44	834.692	0.3942	-2.53679	-1.343	0.000105563	0.00206556
TMED3	610.585	240.725	0.394253	-2.53644	-1.34281	4.14e-06	0.000162206
TPCN1	212.582	83.8782	0.394569	-2.53441	-1.34165	0.000277855	0.00433422
NF2	1797.03	709.24	0.394674	-2.53374	-1.34127	7e-06	0.000242564
SBF1	502.712	198.465	0.394788	-2.53301	-1.34085	0.000130353	0.00239752
TRPM4	148.326	58.5882	0.394997	-2.53167	-1.34009	4.26e-05	0.00102393
IFITM3	1224.93	484.097	0.395205	-2.53033	-1.33933	0.000380494	0.00554666
CYB5R3	928.111	367.225	0.395669	-2.52737	-1.33763	9.64e-07	4.81e-05
TAPBP	828.091	328.143	0.396264	-2.52357	-1.33547	1.16e-06	5.53e-05
OAF	219.974	87.1698	0.396273	-2.52351	-1.33543	1.85e-05	0.000525219
NCDN	157.358	62.3692	0.396351	-2.52302	-1.33515	6.97e-05	0.00151005
KCTD20	2303.87	914.267	0.396839	-2.51991	-1.33337	9.17e-07	4.62e-05
C11orf24	311.016	123.424	0.396842	-2.5199	-1.33336	3.02e-05	0.00078242
CNN2	1487.43	591.361	0.397573	-2.51526	-1.33071	4.61e-06	0.00017609
TMED9	1034.56	412.099	0.398333	-2.51046	-1.32795	2.55e-06	0.00010897
DKFZP761J1410	168.691	67.2027	0.398378	-2.51018	-1.32779	5.6e-05	0.00127476
FURIN	584.059	233.796	0.400294	-2.49816	-1.32087	4.91e-06	0.000184872
RMRP	28683.2	11484	0.400374	-2.49766	-1.32058	6.26e-06	0.000220873
ADAM12	1489.81	600.197	0.402868	-2.48221	-1.31162	0.000163705	0.00287629
PFKL	562.209	226.53	0.402928	-2.48183	-1.3114	4.14e-06	0.000162206
ARHGAP1	550.238	221.752	0.40301	-2.48133	-1.31111	3.76e-05	0.000923917
SEPW1	847.697	341.69	0.40308	-2.4809	-1.31086	4e-06	0.000157892
MPG	173.458	69.9699	0.403382	-2.47904	-1.30978	0.000331766	0.00497843
ACOT7	201.042	81.2151	0.403971	-2.47543	-1.30768	6.57e-05	0.00144143
RPS28	478.474	193.3	0.403992	-2.4753	-1.3076	0.00383352	0.0294255
EML2	178.367	72.1113	0.404286	-2.4735	-1.30655	5.5e-05	0.00126402
TCIRG1	202.77	81.9919	0.40436	-2.47304	-1.30629	0.00113352	0.0123518
ANKRD13A	1074.91	434.759	0.404461	-2.47243	-1.30593	1.02e-05	0.000322602
NME4	379.497	153.585	0.404706	-2.47093	-1.30505	9.79e-06	0.000312331
ARSB	978.893	397.135	0.405699	-2.46488	-1.30152	0.00653071	0.0426992
B4GALT4	315.892	128.235	0.405945	-2.46339	-1.30065	3.24e-05	0.0008247
MYO18A	170.52	69.2829	0.406304	-2.46121	-1.29937	7.71e-05	0.00162116
ABHD12	193.322	78.579	0.406467	-2.46022	-1.29879	7.45e-05	0.00158723
NISCH	518.566	211.017	0.406923	-2.45747	-1.29717	3.79e-06	0.000152226
DAGLB	176.496	72.0683	0.408327	-2.44902	-1.2922	3.47e-05	0.000870397
LRP10	2056.32	841.408	0.409182	-2.4439	-1.28919	4.78e-06	0.000182076
NABP1	2788.97	1141.62	0.409334	-2.44299	-1.28865	7.2e-06	0.000247241
TMEM259	331.423	135.757	0.409619	-2.44129	-1.28764	9.71e-06	0.000310423
LAYN	258.73	106.155	0.410295	-2.43727	-1.28527	5.76e-05	0.00130093
MOGS	444.6	182.862	0.411296	-2.43134	-1.28175	1.67e-05	0.0004795
ADCY7	423.83	174.496	0.411711	-2.42889	-1.2803	0.000181854	0.00313055
DVL1	210.297	86.6283	0.411933	-2.42758	-1.27952	2.79e-05	0.000733511
SH3PXD2A	2592	1067.95	0.41202	-2.42707	-1.27922	0.0011618	0.0125528
PDLIM7	644.212	265.699	0.41244	-2.4246	-1.27775	4.58e-06	0.000175498
CPSF1	199.029	82.1276	0.412642	-2.42341	-1.27704	3.25e-05	0.000824826
BCL9L	411.434	169.867	0.412867	-2.42209	-1.27625	0.00256835	0.0220076
SPECC1	418.723	173.337	0.413967	-2.41565	-1.27241	0.000169013	0.00294255
ZYX	1308.51	543.346	0.415239	-2.40825	-1.26799	7.54e-06	0.000256296
AMPD2	430.84	179.019	0.415512	-2.40667	-1.26704	2.58e-05	0.000688024
SIDT2	314.815	131.194	0.416733	-2.39962	-1.26281	1.48e-05	0.000435837
BNIP3	966.606	403.078	0.417004	-2.39806	-1.26187	1.06e-05	0.000331768
PTRF	7014.82	2926.1	0.417131	-2.39733	-1.26143	1.03e-05	0.000323658
FSTL3	283.724	118.413	0.417354	-2.39605	-1.26066	2.39e-05	0.000643457
CD44	5415.11	2260.69	0.417479	-2.39533	-1.26022	0.00295912	0.0242316
ATP6V0B	298.916	124.817	0.417566	-2.39483	-1.25992	4.8e-05	0.0011326
SLC25A4	160.487	67.0145	0.417569	-2.39482	-1.25991	0.000151796	0.0027074
KLHL21	285.676	119.415	0.41801	-2.39229	-1.25839	0.000812519	0.00973308
TNRC18	294.357	123.315	0.41893	-2.38703	-1.25522	2.52e-05	0.000673188
CA12	769.36	322.942	0.419754	-2.38235	-1.25238	0.0014704	0.0147444
PTOV1	241.76	101.616	0.420316	-2.37916	-1.25045	2.6e-05	0.000690011
DDA1	228.733	96.1601	0.420402	-2.37867	-1.25016	5.07e-05	0.00118701
AP1B1	466.911	196.443	0.420728	-2.37683	-1.24904	1.07e-05	0.0003329
FBN1	21310.8	8972.66	0.421039	-2.37508	-1.24798	5.08e-05	0.00118701
TLN2	328.541	138.437	0.421369	-2.37322	-1.24684	0.00223545	0.0198662
TXNRD1	8803.3	3710.59	0.4215	-2.37248	-1.24639	0.00114689	0.0124532
CDCP1	3933.28	1659.74	0.421973	-2.36982	-1.24478	0.00159286	0.0155144
CIC	234.204	98.8408	0.422029	-2.36951	-1.24459	0.000657141	0.00825251
EHD1	352.648	148.92	0.422291	-2.36803	-1.24369	2.37e-05	0.000641023
DDAH1	2847.28	1202.5	0.422333	-2.3678	-1.24355	0.00132357	0.0138042
STUB1	221.028	93.5949	0.423453	-2.36154	-1.23973	5.33e-05	0.00123773
SLC2A1	1409.17	597.074	0.423706	-2.36013	-1.23887	0.00419645	0.0313781
MMP2	9521.37	4034.82	0.423765	-2.3598	-1.23866	3.1e-05	0.000798042
IDH3G	147.941	62.78	0.424359	-2.35649	-1.23664	0.000227988	0.00372787
AACS	200.043	84.9203	0.42451	-2.35566	-1.23613	0.000276793	0.00433171
NUCB1	924.166	394.154	0.426497	-2.34468	-1.22939	8.7e-06	0.000286556
ACADVL	1139.25	485.899	0.426506	-2.34463	-1.22936	2.79e-05	0.000733511
PBXIP1	550.52	234.911	0.426708	-2.34352	-1.22868	2.68e-05	0.000708473
FRMD6	4987.31	2128.49	0.42678	-2.34313	-1.22843	0.00158052	0.0154345
CALD1	14253.7	6089.3	0.427207	-2.34078	-1.22699	0.00165788	0.0159133
SLC17A5	419.716	179.422	0.427484	-2.33927	-1.22606	7.04e-05	0.00152194
PML	425.751	182.067	0.427637	-2.33843	-1.22554	0.000119146	0.00225363
ACTB	32897.4	14080.3	0.428006	-2.33642	-1.2243	7.93e-06	0.000264853
EPB41L1	176.388	75.5322	0.428217	-2.33526	-1.22359	0.000231448	0.00376508
FLNA	24024.4	10291.7	0.428386	-2.33434	-1.22302	2.53e-06	0.000108141
MGAT1	671.989	289.287	0.430494	-2.32292	-1.21594	2.04e-05	0.000565144
CD99L2	435.418	187.474	0.43056	-2.32256	-1.21571	3.11e-05	0.000799056
FAM129B	3627.5	1562.02	0.430605	-2.32231	-1.21556	1.18e-05	0.00036266
PPP2R1A	1160.54	502.199	0.43273	-2.31091	-1.20846	1.2e-05	0.00036681
SERPINE1	85363	36948.9	0.432845	-2.3103	-1.20808	5.78e-06	0.000208687
ZFYVE27	143.399	62.134	0.433294	-2.3079	-1.20658	0.000241864	0.00390319
LSS	393.975	170.865	0.433695	-2.30577	-1.20525	0.000125135	0.00231616
SLC52A2	167.633	72.7094	0.433743	-2.30551	-1.20509	0.000289128	0.00447302
BTBD2	173.502	75.3219	0.434127	-2.30347	-1.20381	0.000952106	0.0109186
DNASE1L1	352.128	152.918	0.434268	-2.30272	-1.20334	9.53e-05	0.00191449
FKBP9	1568.1	681.399	0.434538	-2.30129	-1.20245	4.41e-05	0.00105724
LIMK1	241.847	105.305	0.435418	-2.29664	-1.19953	6.51e-05	0.00143313
PHPT1	178.094	77.5728	0.435571	-2.29584	-1.19902	0.000213663	0.00354278
NOL6	371.051	161.677	0.435727	-2.29501	-1.1985	0.00053818	0.00712658
ROMO1	168.703	73.6225	0.436404	-2.29146	-1.19626	0.000193386	0.00329207
SLC25A39	249.473	108.925	0.436618	-2.29033	-1.19556	8.35e-05	0.00172671
OAZ1	2716.7	1186.3	0.436669	-2.29006	-1.19539	8.98e-06	0.00029414
CNTNAP1	580.828	253.64	0.436686	-2.28997	-1.19533	2.22e-05	0.000604156
SLC44A2	755.953	330.766	0.437548	-2.28547	-1.19249	5.48e-06	0.000200219
PEX6	158.884	69.5753	0.4379	-2.28363	-1.19133	0.000102678	0.00202201
GNPTG	161.153	70.5746	0.437934	-2.28345	-1.19121	0.00033215	0.00497932
BOK	192.548	84.4436	0.438559	-2.28019	-1.18916	0.00014151	0.00256577
NDUFS8	158.532	69.5984	0.439019	-2.27781	-1.18765	0.000199041	0.0033548
POMGNT1	535.046	235.055	0.439317	-2.27626	-1.18666	3.95e-05	0.000967184
PLIN2	702.979	308.959	0.439499	-2.27532	-1.18607	0.00151774	0.0150608
TSEN34	173.578	76.2996	0.43957	-2.27495	-1.18584	0.000205771	0.00343797
ALDH18A1	836.377	367.786	0.439737	-2.27409	-1.18529	6.3e-05	0.00139573
SPARC	20133.7	8856.34	0.439877	-2.27336	-1.18483	5.08e-05	0.00118701
NAALADL2	146.623	64.511	0.439978	-2.27284	-1.1845	0.00102586	0.0114892
POLR2E	257.299	113.483	0.441054	-2.2673	-1.18097	0.000319904	0.00482895
ACTN1	6152.25	2724.11	0.442782	-2.25845	-1.17533	7.89e-06	0.00026427
MGRN1	195.228	86.4987	0.443066	-2.257	-1.17441	5.16e-05	0.00120101
ZNF432	238.69	105.84	0.443421	-2.25519	-1.17325	0.000231493	0.00376508
MYH9	18912.4	8387.9	0.443513	-2.25473	-1.17295	7.19e-06	0.000247241
EPN1	217.536	96.5619	0.443889	-2.25282	-1.17173	6.23e-05	0.0013841
SLC35B2	405.104	180.097	0.44457	-2.24936	-1.16952	0.000102858	0.00202295
CALCOCO1	680.258	302.723	0.445012	-2.24713	-1.16808	5.79e-05	0.00130595
B4GALT2	313.977	139.775	0.445176	-2.2463	-1.16755	0.000125174	0.00231616
SGSM3	186.937	83.2243	0.445199	-2.24618	-1.16748	0.000194048	0.00329968
CCND3	255.262	114.069	0.446871	-2.23778	-1.16207	0.000419746	0.00596406
TOMM34	238.241	106.585	0.447382	-2.23523	-1.16042	0.000227753	0.00372787
LGALS1	6619.85	2965.57	0.447981	-2.23224	-1.15849	3.13e-05	0.000801069
PLIN3	659.336	295.371	0.447983	-2.23223	-1.15848	7.33e-05	0.00156758
GPAA1	195.171	87.4885	0.448265	-2.23082	-1.15758	0.000375156	0.00547928
GRN	1094.08	491.445	0.449187	-2.22625	-1.15461	2.92e-05	0.000761362
CAPN1	628.27	282.435	0.449544	-2.22448	-1.15347	5.56e-05	0.00127187
2009-09-01	1192.51	536.254	0.449684	-2.22378	-1.15302	0.00196784	0.0180427
SMTN	506.882	228.014	0.449836	-2.22303	-1.15253	2.37e-05	0.000641023
DNAJC5	722.964	325.461	0.450175	-2.22136	-1.15144	3.78e-05	0.000927151
AP2A1	658.225	296.467	0.450404	-2.22023	-1.15071	2.1e-05	0.000579779
MLEC	1786.34	804.981	0.450632	-2.2191	-1.14998	9.99e-05	0.00198505
GPR155	160.178	72.1908	0.45069	-2.21882	-1.14979	0.000278173	0.00433422
PIGS	357.834	161.406	0.451063	-2.21698	-1.1486	0.000108162	0.00210298
ATP6AP1	519.525	234.368	0.45112	-2.21671	-1.14842	7.01e-05	0.00151648
SCG5	223.304	100.768	0.45126	-2.21602	-1.14797	0.00145961	0.014722
UBXN6	353.427	159.727	0.451936	-2.2127	-1.14581	0.000403511	0.00578857
ATP8B2	850.815	385.092	0.452615	-2.20938	-1.14364	0.000149195	0.0026705
MEGF8	347.596	157.507	0.453131	-2.20687	-1.142	0.000841816	0.0100213
DDOST	1327.71	603.119	0.454255	-2.2014	-1.13842	5.16e-05	0.00120101
RPL18A	1489.79	677.39	0.454689	-2.1993	-1.13705	0.00638693	0.0421604
PLK2	1499.26	682.591	0.455286	-2.19642	-1.13515	0.000782253	0.00945836
FGF2	4575.35	2084.01	0.455486	-2.19546	-1.13452	0.00587599	0.0397115
YIF1A	266.255	121.405	0.455972	-2.19312	-1.13298	0.00019731	0.00334402
ENO2	404.552	184.482	0.456015	-2.19291	-1.13285	3.13e-05	0.000801069
TMEM214	468.352	213.703	0.456286	-2.19161	-1.13199	7.73e-05	0.00162116
RUSC2	768.351	350.642	0.456356	-2.19127	-1.13177	2.01e-05	0.000558738
PPIB	2123.61	972.265	0.457836	-2.18419	-1.1271	6.16e-05	0.00137208
PDXK	574.45	263.008	0.457844	-2.18415	-1.12707	0.000141722	0.00256657
LLGL1	239.791	110.079	0.459062	-2.17835	-1.12324	0.000161151	0.00284446
PDIA5	345.534	158.622	0.459063	-2.17835	-1.12324	0.000197739	0.00334601
CLSTN1	1284.17	590.489	0.459821	-2.17476	-1.12086	3.31e-05	0.000835018
IGFBP7	7166.6	3296.41	0.459969	-2.17406	-1.12039	0.00150854	0.0149983
ARHGEF17	432.119	199.465	0.461598	-2.16639	-1.11529	0.00121566	0.0129883
TNIP1	1414.45	655.495	0.463426	-2.15784	-1.10959	0.000338181	0.00504115
FAM63B	764.301	354.386	0.463673	-2.15669	-1.10882	0.000198249	0.00334727
INF2	265.049	122.925	0.463782	-2.15618	-1.10848	7.59e-05	0.00160235
CSRP1	4378.31	2031.4	0.463969	-2.15532	-1.1079	2.9e-05	0.000758315
CST3	437.747	203.133	0.464042	-2.15498	-1.10767	9.64e-05	0.00193325
RP11-742N3.1	165.441	76.7919	0.464166	-2.1544	-1.10729	0.000555661	0.00729501
PHLDA3	210.235	97.5875	0.464184	-2.15432	-1.10723	0.000231762	0.00376546
TRPV2	614.947	285.985	0.465056	-2.15028	-1.10452	0.00024273	0.00391048
DAPK3	274.86	128.225	0.466513	-2.14356	-1.10001	0.000156868	0.00278491
CALU	13024.6	6078.56	0.466697	-2.14272	-1.09944	0.000172729	0.00299365
SLC2A10	470.185	219.556	0.466957	-2.14153	-1.09864	0.000368676	0.00541042
KDM4B	200.806	93.8719	0.467475	-2.13915	-1.09704	0.000313759	0.0047548
DOK4	188.014	87.9255	0.467653	-2.13834	-1.09649	0.00233181	0.0204732
JADE2	274.05	128.174	0.467704	-2.13811	-1.09633	0.00258485	0.0221243
FLOT2	305.875	143.072	0.467747	-2.13791	-1.0962	0.000137469	0.00250733
AK4	1016.17	476.349	0.468768	-2.13325	-1.09306	0.00132275	0.0138042
MAN2B1	247.97	116.511	0.469857	-2.12831	-1.08971	0.00035089	0.00519947
AMOTL2	1202.58	565.686	0.470392	-2.12589	-1.08807	9.92e-05	0.00197594
SOGA2	484.897	228.166	0.470546	-2.12519	-1.08759	0.000136719	0.00249663
INPPL1	790.407	372.146	0.470828	-2.12392	-1.08673	6.29e-05	0.00139547
SLC4A4	345.706	162.897	0.4712	-2.12224	-1.08559	0.000785907	0.00948848
GOLGA3	1522.29	719.895	0.472903	-2.1146	-1.08038	8.07e-05	0.00167335
PTDSS2	143.362	67.9644	0.474075	-2.10937	-1.07681	0.000863075	0.0101952
SPRYD3	243.531	115.841	0.475673	-2.10228	-1.07196	0.000203755	0.00341173
PDDC1	206.042	98.0898	0.476066	-2.10055	-1.07077	0.00422945	0.0314606
GSTP1	1123.83	535.334	0.476348	-2.09931	-1.06991	0.000493911	0.00672044
NT5DC3	148.906	70.9332	0.476363	-2.09924	-1.06987	0.00115282	0.012491
EMC10	287.402	137.263	0.477599	-2.09381	-1.06613	0.00140254	0.014316
ITPK1	150.785	72.1302	0.478364	-2.09046	-1.06382	0.00278517	0.0232423
ADCY9	227.471	108.879	0.478649	-2.08921	-1.06296	0.000496106	0.00673833
PACS1	585.211	280.113	0.478654	-2.08919	-1.06294	0.00185786	0.0172615
AP2M1	2438.4	1167.28	0.478707	-2.08896	-1.06279	0.000100615	0.0019942
SRPX2	790.093	378.979	0.479663	-2.0848	-1.05991	0.000467778	0.00645079
GM2A	398.898	191.39	0.479796	-2.08422	-1.05951	0.00046205	0.00639482
C16orf58	274.702	131.869	0.480044	-2.08314	-1.05876	0.000450545	0.00627597
KDELR2	2335.13	1121.3	0.480187	-2.08252	-1.05833	0.000219289	0.0036204
PVRL2	701.392	337.03	0.480515	-2.0811	-1.05735	0.000782795	0.00945836
GPS1	288.659	138.777	0.480765	-2.08002	-1.0566	0.000427609	0.00603815
EZR	780.694	376.051	0.481689	-2.07603	-1.05383	0.00028481	0.00441657
NAPA	286.142	137.837	0.481709	-2.07594	-1.05376	0.000397196	0.00572479
TUBB2A	240.624	115.93	0.481788	-2.0756	-1.05353	0.00174536	0.0164652
SH3BP5L	315.777	152.152	0.481833	-2.07541	-1.05339	0.000993764	0.0112498
MFSD10	163.567	78.8312	0.481951	-2.0749	-1.05304	0.000713514	0.00880173
NCEH1	650.41	313.913	0.482639	-2.07194	-1.05098	0.00785769	0.0488473
NRBP2	229.004	110.602	0.482968	-2.07053	-1.05	0.000554905	0.00729501
DGCR2	279.521	135.136	0.483457	-2.06844	-1.04854	0.000476615	0.00654321
DAB2	2699.25	1305.53	0.483663	-2.06756	-1.04793	5.33e-05	0.00123773
PPP6R2	320.094	154.875	0.483842	-2.06679	-1.04739	0.000289326	0.00447302
MFSD12	222.202	107.656	0.484496	-2.064	-1.04544	0.000632321	0.00801969
LEPRE1	917.335	444.699	0.484773	-2.06282	-1.04462	0.000272744	0.00429037
CKAP4	3988.33	1933.46	0.484778	-2.0628	-1.0446	0.000118948	0.00225265
RANGAP1	562.995	273.147	0.485167	-2.06115	-1.04345	0.000224275	0.00368287
OSBPL5	161.931	78.5885	0.485321	-2.06049	-1.04299	0.00217758	0.0194648
RRAS	280.912	136.353	0.485397	-2.06017	-1.04276	0.000138466	0.00251952
TUSC3	881.28	427.915	0.485561	-2.05947	-1.04227	0.000334493	0.00500466
OGDH	573.14	278.789	0.486424	-2.05582	-1.03971	0.000124224	0.00230976
GIPC1	351.506	171.126	0.486837	-2.05408	-1.03849	0.000481414	0.00659274
LAMB2	2772.54	1350.84	0.487222	-2.05245	-1.03735	3.72e-05	0.000918288
ARHGDIA	867.247	423.252	0.488041	-2.04901	-1.03493	0.000113094	0.00217133
S1PR3	240.21	117.243	0.488083	-2.04883	-1.0348	0.000662542	0.00828638
MXRA8	540.091	263.715	0.488279	-2.04801	-1.03422	0.0011185	0.0122436
SPOCK1	3510.47	1714.32	0.488344	-2.04774	-1.03403	0.00233923	0.0204977
DOPEY2	212.743	103.928	0.488516	-2.04702	-1.03352	0.000441972	0.00620665
SCD5	201.499	98.5666	0.489166	-2.0443	-1.0316	0.00161285	0.0156395
HPS1	239.667	117.303	0.489442	-2.04314	-1.03079	0.000701745	0.00869931
NOTCH2	4586.99	2245.3	0.489493	-2.04293	-1.03064	0.000108937	0.00211268
RNH1	687.072	336.472	0.489719	-2.04199	-1.02997	0.000144402	0.00260894
TLDC1	341.253	167.227	0.490039	-2.04065	-1.02903	0.000665047	0.00831091
BCAR3	624.097	306.073	0.490425	-2.03905	-1.0279	0.00112107	0.0122598
MYBBP1A	219.687	107.743	0.490436	-2.039	-1.02786	0.000968887	0.0110531
CLCN7	170.284	83.5847	0.490854	-2.03727	-1.02663	0.000585545	0.00758128
ERBB2	355.804	174.913	0.491599	-2.03418	-1.02445	0.00039465	0.00569344
SGSM2	199.936	98.513	0.492722	-2.02954	-1.02116	0.00318674	0.0255921
GAPDH	26601.5	13116.6	0.493078	-2.02808	-1.02011	0.00015622	0.00277661
IFI27L2	151.68	74.8803	0.493672	-2.02564	-1.01837	0.00358493	0.0280086
SLC39A7	933.692	461.192	0.493944	-2.02452	-1.01758	0.000556179	0.00729556
URB1	521.257	257.921	0.494807	-2.02099	-1.01506	0.000469105	0.00646272
GBF1	1077.94	533.448	0.494877	-2.0207	-1.01486	0.000240672	0.0038896
CYB5R1	260.66	129.068	0.495158	-2.01956	-1.01404	0.000766594	0.00932141
TTYH3	438.248	217.122	0.495431	-2.01844	-1.01324	0.000951424	0.0109186
TSC2	318.291	157.76	0.495645	-2.01757	-1.01262	0.000315794	0.00477619
FNDC4	148.678	73.6946	0.495665	-2.01749	-1.01256	0.00164151	0.0158074
DCTN1	1035.29	513.309	0.495813	-2.01689	-1.01213	0.000261698	0.0041482
VAC14	250.89	124.416	0.495897	-2.01655	-1.01189	0.00070294	0.00869931
TOR4A	183.845	91.2903	0.496562	-2.01385	-1.00995	0.00102731	0.011497
EHD3	210.824	104.807	0.49713	-2.01155	-1.0083	0.00133207	0.0138679
PTPRS	412.618	205.417	0.497837	-2.00869	-1.00625	0.00138341	0.0142036
MGST1	664.189	331.104	0.498509	-2.00598	-1.00431	0.00145715	0.0147068
FIS1	230.564	114.952	0.498568	-2.00575	-1.00414	0.00139253	0.0142518
TMEM120B	167.606	83.5692	0.498605	-2.0056	-1.00403	0.00149515	0.0148958
CHURC1	331.704	165.635	0.499347	-2.00262	-1.00189	0.00343936	0.0271621
GNA12	433.882	216.664	0.499363	-2.00255	-1.00184	0.000278049	0.00433422
TNPO2	493.877	247.001	0.500126	-1.9995	-0.999636	0.000333442	0.00499381
CTTN	2271.48	1137.3	0.500687	-1.99726	-0.998019	0.000269659	0.00425046
CREB3	393.161	196.854	0.500696	-1.99722	-0.997993	0.00142455	0.0144828
CLUH	139.65	69.9763	0.501084	-1.99567	-0.996874	0.00176318	0.016583
AKT2	427.619	214.427	0.501445	-1.99423	-0.995835	0.000584212	0.00757252
TECPR1	153.568	77.0595	0.501795	-1.99285	-0.994831	0.000721687	0.00886685
PPARD	145.389	73.0049	0.502133	-1.9915	-0.993857	0.00269984	0.0227812
PRDX6	1384.16	695.404	0.502402	-1.99044	-0.993087	0.000407911	0.00584622
FAM214B	366.882	184.351	0.502481	-1.99013	-0.992859	0.000651954	0.00823462
BET1L	161.93	81.4146	0.502777	-1.98895	-0.992009	0.00230236	0.020296
FKBP14	760.978	382.785	0.503017	-1.988	-0.991321	0.00146921	0.0147444
ZDHHC9	379.008	190.772	0.503345	-1.98671	-0.990381	0.00057349	0.00746511
TMEM159	252.327	127.042	0.503482	-1.98617	-0.989989	0.00680032	0.0440669
NOMO1	633.094	318.755	0.503488	-1.98614	-0.989971	0.000203173	0.00340943
AGAP3	177.858	89.5571	0.503533	-1.98597	-0.989843	0.00148559	0.0148279
MVP	1106.64	557.404	0.503692	-1.98534	-0.989386	0.000463538	0.00639808
PLEKHG5	217.323	109.897	0.505684	-1.97752	-0.983692	0.00260888	0.022255
ITGB1	38397.8	19435.5	0.506161	-1.97565	-0.982331	0.000507028	0.00685024
ARAP1	282.242	142.863	0.506172	-1.97561	-0.982299	0.00169217	0.0161129
ALPK2	866.878	439.285	0.506743	-1.97339	-0.980674	0.00168086	0.0160253
TBC1D9B	834.247	422.772	0.506771	-1.97328	-0.980595	0.000249627	0.00400895
EXT2	1789.31	906.894	0.506839	-1.97301	-0.980401	0.000536654	0.00711869
BMP1	501.226	254.072	0.506901	-1.97277	-0.980224	0.000386159	0.0055973
FADS3	454.838	230.695	0.507202	-1.9716	-0.979368	0.000409876	0.00586888
GMPPA	198.95	100.931	0.507317	-1.97115	-0.97904	0.0016835	0.0160403
OGFR	161.953	82.1623	0.507323	-1.97113	-0.979022	0.00451124	0.0329598
MAPK3	297.626	151.193	0.507997	-1.96852	-0.977108	0.000401952	0.00577702
APBB1	211.898	107.682	0.508177	-1.96782	-0.976597	0.00152072	0.0150608
SOX9	142.255	72.3657	0.508703	-1.96578	-0.975103	0.00146917	0.0147444
C12orf57	156.105	79.4513	0.50896	-1.96479	-0.974375	0.00284149	0.0235831
PLXNA1	669.727	341.034	0.509214	-1.96381	-0.973656	0.000590947	0.00758918
GRINA	593.796	302.545	0.50951	-1.96267	-0.972817	0.000284361	0.00441408
ST6GALNAC6	195.013	99.4164	0.509794	-1.96158	-0.972015	0.00182585	0.0170157
VKORC1	141.468	72.264	0.510814	-1.95766	-0.96913	0.00560861	0.0384332
DAG1	789.174	403.196	0.510909	-1.9573	-0.968862	0.00056491	0.00737223
SCAMP2	223.107	114.079	0.511321	-1.95572	-0.967699	0.00205481	0.0185953
NR1H2	210.135	107.58	0.511958	-1.95328	-0.965902	0.000886931	0.0103572
BTN3A1	147.444	75.5023	0.512075	-1.95284	-0.965573	0.00584236	0.0395715
PNPLA6	285.021	146.045	0.512402	-1.95159	-0.964653	0.000590482	0.00758918
SGMS2	624.774	320.174	0.512464	-1.95136	-0.964477	0.00116567	0.0125858
TPI1	4808.64	2464.64	0.512545	-1.95105	-0.96425	0.000574756	0.00747524
FLYWCH1	160.949	82.5079	0.512634	-1.95071	-0.963998	0.00231778	0.0203872
POMT1	159.72	82.0473	0.513695	-1.94668	-0.961015	0.00301992	0.0246895
SH3BGRL3	1147.75	589.643	0.51374	-1.94651	-0.960891	0.000273688	0.00429189
NACC1	415.751	213.637	0.513858	-1.94606	-0.960559	0.000382137	0.00556533
TLN1	9125.56	4691.41	0.514095	-1.94517	-0.959893	0.000166296	0.00291847
STXBP1	183.336	94.2714	0.514201	-1.94476	-0.959595	0.000756419	0.00922698
PGK1	5750.4	2958.56	0.514496	-1.94365	-0.958768	0.00108689	0.0119943
GPI	1413.62	727.388	0.514557	-1.94342	-0.958598	0.000881759	0.0103395
GK5	172.62	88.9805	0.51547	-1.93998	-0.956039	0.0038021	0.0292577
EVC	859.001	442.989	0.515702	-1.9391	-0.955391	0.000511593	0.00688158
ABCC1	648.78	335.183	0.516636	-1.9356	-0.952781	0.000912301	0.0105837
WDTC1	224.295	115.932	0.516873	-1.93471	-0.952118	0.000996178	0.0112638
TTC7A	193.594	100.124	0.517184	-1.93355	-0.951249	0.0048004	0.0344482
PYCR1	358.303	185.522	0.517781	-1.93132	-0.949586	0.00167546	0.0160036
HSPB8	164.453	85.1803	0.517961	-1.93065	-0.949084	0.00248062	0.0213995
PAPSS2	1713.65	888.199	0.518307	-1.92936	-0.94812	0.000204789	0.00342529
CORO1B	167.621	86.8839	0.518334	-1.92926	-0.948047	0.00177141	0.01664
UBE2L6	282.028	146.226	0.518479	-1.92872	-0.947642	0.00633594	0.0419503
RUNDC1	142.518	74.0003	0.519236	-1.92591	-0.945537	0.00231507	0.0203846
MGAT4B	665.153	345.551	0.519506	-1.9249	-0.944787	0.000328982	0.00495608
ATP13A1	146.506	76.1663	0.519885	-1.9235	-0.943734	0.00216316	0.0193825
APRT	207.671	108.12	0.520633	-1.92074	-0.941661	0.00292874	0.0240339
EIF5A	1444.72	753.275	0.521399	-1.91792	-0.93954	0.00067663	0.00843503
UQCR11	255.237	133.297	0.522247	-1.9148	-0.937196	0.00162553	0.0157128
GTPBP1	203.586	106.491	0.523078	-1.91176	-0.934901	0.00202319	0.0183634
RRBP1	1965.53	1028.84	0.523443	-1.91043	-0.933895	0.000921767	0.0106504
MAGI1	296.651	155.342	0.523654	-1.90966	-0.933313	0.00315784	0.0254505
ECHDC2	173.527	90.9396	0.524065	-1.90816	-0.932183	0.00399508	0.0302563
FBXL2	158.457	83.1006	0.524438	-1.9068	-0.931156	0.00473252	0.0341314
ARF1	1484.86	778.856	0.52453	-1.90647	-0.930902	0.000458058	0.00635105
PRKCI	888.493	466.294	0.524815	-1.90543	-0.930119	0.00128833	0.0135473
MRAS	427.999	224.887	0.525438	-1.90317	-0.928407	0.00421893	0.0314083
PRKD1	221.183	116.245	0.52556	-1.90273	-0.928072	0.00192965	0.017767
IDH2	210.567	110.668	0.525571	-1.90269	-0.928043	0.00345152	0.0272199
PLEKHM1	163.378	85.8754	0.525624	-1.9025	-0.927897	0.00208309	0.0188289
RPS15	814.664	428.583	0.526085	-1.90083	-0.926632	0.0010138	0.0113992
TRAF7	424.329	223.272	0.526177	-1.9005	-0.92638	0.0010141	0.0113992
ARHGEF25	162.924	85.7531	0.526336	-1.89993	-0.925943	0.00369135	0.0286355
VARS	334.588	176.153	0.526476	-1.89942	-0.925559	0.00131956	0.0137811
ITGA5	7608.93	4006.38	0.526537	-1.8992	-0.925394	0.000191005	0.00326242
SLC35E1	527.956	278.132	0.526809	-1.89822	-0.924648	0.00127486	0.0134346
GADD45B	194.581	102.514	0.526843	-1.8981	-0.924554	0.00749934	0.0473072
BCKDK	205.884	108.537	0.527177	-1.8969	-0.923641	0.00137642	0.014177
NSF	355.59	187.468	0.527202	-1.89681	-0.923572	0.00142998	0.0145187
MED15	286.445	151.015	0.527206	-1.89679	-0.923562	0.00122173	0.0130258
PAWR	1001.84	528.592	0.52762	-1.8953	-0.922429	0.00163294	0.0157491
TRPC4	221.205	116.841	0.528205	-1.8932	-0.920829	0.00615882	0.0409901
CLTB	230.033	121.512	0.528238	-1.89309	-0.92074	0.0031264	0.0252634
GSAP	193.286	102.184	0.528668	-1.89155	-0.919565	0.004682	0.0338842
ERGIC1	1724.28	912.434	0.529167	-1.88976	-0.918205	0.000930563	0.0107197
OPHN1	455.23	240.905	0.529195	-1.88966	-0.918129	0.00145445	0.0146989
RAB11FIP5	547.505	289.898	0.52949	-1.88861	-0.917325	0.0011068	0.012147
CUTA	391.589	207.415	0.529676	-1.88795	-0.916819	0.00305685	0.0248733
NBPF8	158.982	84.2848	0.530153	-1.88625	-0.915518	0.00322113	0.0257977
MR1	264.91	140.543	0.530532	-1.8849	-0.914488	0.00429612	0.0317668
NIPSNAP1	213.593	113.342	0.530645	-1.8845	-0.914182	0.00402887	0.0304062
HYAL2	141.296	75.0249	0.530976	-1.88332	-0.913281	0.00354181	0.0277423
JMJD8	150.721	80.0386	0.531038	-1.88311	-0.913114	0.00373492	0.0288712
EHD2	842.306	447.52	0.531303	-1.88216	-0.912392	0.000287114	0.0044478
SPG7	340.838	181.236	0.531735	-1.88064	-0.911221	0.0017774	0.016686
FHL2	1201.76	639.05	0.53176	-1.88055	-0.911152	0.00162033	0.0156726
PRICKLE2	679.462	361.523	0.532072	-1.87945	-0.910307	0.00791312	0.0491036
PMPCA	208.448	110.945	0.532244	-1.87884	-0.909842	0.00299661	0.024512
SLC12A4	591.573	314.901	0.532311	-1.8786	-0.909659	0.000854247	0.01013
IMPDH1	294.947	157.139	0.532771	-1.87698	-0.908412	0.0021496	0.0193389
AGPAT1	372.043	198.242	0.532846	-1.87671	-0.90821	0.00127266	0.0134287
AP1M1	324.871	173.353	0.533606	-1.87404	-0.906153	0.00122682	0.0130529
PEBP1	802.528	428.387	0.533797	-1.87337	-0.905636	0.00246113	0.0213108
TMEM63B	257.961	137.81	0.534226	-1.87187	-0.904478	0.00258038	0.0220984
FSTL1	18343.6	9810.67	0.534827	-1.86976	-0.902855	0.00279467	0.0233082
KIAA1191	1005.53	538.053	0.535091	-1.86884	-0.902143	0.00109125	0.012028
ACTG1	19253.7	10307.8	0.535367	-1.86788	-0.9014	0.000876396	0.010297
VCL	4719.71	2528.18	0.535664	-1.86684	-0.9006	0.00135155	0.0140083
CHMP1A	261.632	140.304	0.536264	-1.86475	-0.898984	0.00234224	0.020506
HMG20B	143.073	76.7895	0.536717	-1.86318	-0.897767	0.00429261	0.0317562
ATP6V0D1	366.423	196.822	0.537144	-1.8617	-0.896618	0.00276153	0.0231073
PRDX4	745.902	401.202	0.537875	-1.85917	-0.894658	0.00270251	0.0227877
TEX2	472.41	254.172	0.538032	-1.85863	-0.894237	0.00375873	0.02901
SEC16A	954.169	513.515	0.53818	-1.85811	-0.893839	0.000380092	0.00554608
SH3GL1	357.422	192.444	0.538422	-1.85728	-0.893191	0.00164456	0.0158268
SEC61A1	3665.86	1977.25	0.53937	-1.85402	-0.890654	0.00136345	0.014086
PGAM1	2812.1	1518.25	0.539899	-1.8522	-0.88924	0.00239217	0.0208478
MPRIP	2031.47	1097.71	0.540354	-1.85064	-0.888023	0.00135815	0.0140494
TUBGCP6	173.656	93.8617	0.540503	-1.85013	-0.887626	0.00398281	0.0301784
RRP12	174.9	94.5717	0.540719	-1.84939	-0.887049	0.00732458	0.0464679
YIPF3	463.887	250.889	0.540841	-1.84897	-0.886723	0.00243307	0.0211562
FAM114A1	1912.05	1034.24	0.540905	-1.84875	-0.886553	0.00164689	0.0158312
DRAP1	456.919	247.489	0.541647	-1.84622	-0.884575	0.00470259	0.0339874
FGFR1	653.886	355.225	0.543253	-1.84076	-0.880305	0.00159918	0.0155365
TUBB6	2411.95	1310.97	0.543529	-1.83983	-0.879572	0.00180361	0.0168538
CABIN1	376.828	205.047	0.544138	-1.83777	-0.877956	0.00152031	0.0150608
TMEM184B	572.896	311.768	0.544196	-1.83757	-0.8778	0.00108544	0.0119943
MYO9B	1088.64	593.661	0.545325	-1.83377	-0.874811	0.000684111	0.00852135
GGCX	440.099	240.14	0.545649	-1.83268	-0.873954	0.00392897	0.0298896
TECPR2	221.796	121.085	0.545931	-1.83173	-0.87321	0.00268719	0.0227336
EDEM2	221.685	121.064	0.54611	-1.83113	-0.872737	0.00311687	0.0252397
AP3D1	786.896	430.042	0.546505	-1.82981	-0.871694	0.00157146	0.0153686
TAP1	553.419	302.645	0.546864	-1.82861	-0.870746	0.00506785	0.0357897
MBOAT2	531.95	290.94	0.546931	-1.82838	-0.870569	0.00724093	0.046205
ANKRD52	709.653	388.237	0.547079	-1.82789	-0.870178	0.00126391	0.0133455
ADRM1	254.779	139.601	0.54793	-1.82505	-0.867936	0.00278526	0.0232423
MINK1	341.115	187.027	0.54828	-1.82389	-0.867015	0.00205066	0.0185686
RAB11FIP3	138.42	75.9072	0.548383	-1.82354	-0.866744	0.0057071	0.0389435
PDIA4	1465.92	804.617	0.548884	-1.82188	-0.865427	0.00474269	0.0341781
RAB1B	587.094	322.588	0.549465	-1.81995	-0.8639	0.00215641	0.0193773
CD97	276.427	151.909	0.549546	-1.81968	-0.863688	0.00516496	0.0361666
VPS53	401.828	220.876	0.549676	-1.81925	-0.863345	0.00247406	0.0213872
MICAL3	297.077	163.419	0.55009	-1.81788	-0.862261	0.00464356	0.0336537
ITGA3	2295.02	1262.54	0.550121	-1.81778	-0.86218	0.000403106	0.00578818
HLA-E	1481.92	815.79	0.550495	-1.81655	-0.861198	0.000849565	0.0100822
NPR2	207.96	114.56	0.550876	-1.81529	-0.860199	0.00763934	0.0479289
FCGRT	242.341	133.548	0.551075	-1.81464	-0.85968	0.00291086	0.0239513
DDB1	2331.71	1285.09	0.551136	-1.81443	-0.859519	0.00151225	0.0150254
RPTOR	211.634	116.763	0.55172	-1.81251	-0.857991	0.00259895	0.0222078
TXNDC15	496.448	273.915	0.551751	-1.81241	-0.857912	0.00514173	0.0360864
NDST1	1345.84	742.771	0.5519	-1.81192	-0.857522	0.0050269	0.0356561
TLE4	226.045	124.801	0.552108	-1.81124	-0.856978	0.00226584	0.0200665
PLEKHM2	347.725	191.991	0.552133	-1.81116	-0.856911	0.00785685	0.0488473
TNFRSF12A	832.477	459.936	0.552491	-1.80998	-0.855977	0.00661704	0.0431403
CLPTM1	361.378	199.732	0.552695	-1.80932	-0.855445	0.00261261	0.022255
SOAT1	446.079	246.692	0.553022	-1.80824	-0.85459	0.00317108	0.0254901
PPP4C	309.376	171.102	0.553054	-1.80814	-0.854509	0.00224376	0.0199055
KIAA2013	290.635	160.86	0.55348	-1.80675	-0.853397	0.00303457	0.0247721
HLA-C	1587.78	878.829	0.553496	-1.8067	-0.853355	0.00268439	0.0227224
SHKBP1	161.086	89.204	0.553767	-1.80581	-0.852649	0.00393689	0.0299176
SORBS3	233.705	129.483	0.554044	-1.80491	-0.851927	0.00307594	0.0250008
SEPN1	499.638	276.842	0.554086	-1.80477	-0.851819	0.00127954	0.0134734
CUL7	346.765	192.193	0.554245	-1.80426	-0.851404	0.00255877	0.0219379
KDELR1	685.412	379.895	0.554258	-1.80421	-0.85137	0.00223791	0.0198765
PKM	10585.1	5867.31	0.554298	-1.80408	-0.851265	0.00390381	0.0297729
TCTN3	297.476	165.046	0.554823	-1.80238	-0.849901	0.00649948	0.042646
C2CD3	323.085	179.28	0.554902	-1.80212	-0.849694	0.00523525	0.0364256
UBFD1	674.588	374.443	0.555069	-1.80158	-0.849261	0.00412636	0.030975
SCARNA2	189.26	105.072	0.555171	-1.80125	-0.848996	0.00412222	0.0309747
CIB1	139.167	77.2798	0.555302	-1.80082	-0.848657	0.00757999	0.0476541
LRRC8A	586.758	325.888	0.555405	-1.80049	-0.848389	0.000998261	0.0112779
SREBF2	351.515	195.253	0.555463	-1.8003	-0.848237	0.00231803	0.0203872
SGTA	170.981	95.0035	0.555637	-1.79974	-0.847785	0.00393349	0.0299082
FDFT1	383.93	213.345	0.555688	-1.79957	-0.847654	0.00638503	0.0421604
HDLBP	7429.77	4140.03	0.557222	-1.79462	-0.843676	0.0019156	0.0177014
HSP90B1	5432.17	3027.09	0.557253	-1.79452	-0.843597	0.00599937	0.0402866
NCKAP5L	250.622	139.686	0.557357	-1.79418	-0.843326	0.00271975	0.0228952
TMEM219	287.354	160.171	0.5574	-1.79404	-0.843214	0.00361542	0.0282036
B2M	10218.8	5702.52	0.558043	-1.79198	-0.841552	0.00558219	0.0383004
MARVELD1	397.808	222.248	0.558683	-1.78993	-0.839899	0.00559631	0.03838
PACS2	224.884	125.666	0.558804	-1.78954	-0.839585	0.00193128	0.0177713
PCCB	174.012	97.2472	0.558853	-1.78938	-0.83946	0.00808509	0.0498873
RPLP1	1182.62	662.303	0.56003	-1.78562	-0.836424	0.00147859	0.0147869
AKR1A1	297.433	166.652	0.560301	-1.78475	-0.835725	0.00805879	0.0497858
RPL8	1812.77	1016.07	0.560507	-1.7841	-0.835197	0.00113119	0.0123516
KIF3C	210.981	118.268	0.560559	-1.78393	-0.835062	0.00598942	0.0402473
COG6	416.312	233.639	0.56121	-1.78186	-0.833388	0.00572028	0.0389851
DOCK5	1171.35	657.407	0.561239	-1.78177	-0.833314	0.00529936	0.0367382
CNP	443.558	249.02	0.561414	-1.78122	-0.832862	0.00768634	0.0481596
SIPA1L3	395.696	222.188	0.561514	-1.7809	-0.832607	0.00161907	0.0156726
VPS51	148.406	83.3816	0.561847	-1.77985	-0.831752	0.00593199	0.0399842
GCN1L1	1192.15	669.839	0.561873	-1.77976	-0.831685	0.00192161	0.0177163
CLPTM1L	520.544	292.618	0.562139	-1.77892	-0.831001	0.00461914	0.0335243
ATXN10	560.07	314.865	0.562188	-1.77876	-0.830875	0.00361887	0.0282161
SND1	1828.71	1028.98	0.562682	-1.7772	-0.829608	0.00331404	0.0264588
FARSA	170.317	96.0864	0.564161	-1.77254	-0.825822	0.00797007	0.049377
IDS	1078.69	608.959	0.564536	-1.77137	-0.824862	0.0032247	0.0258128
POFUT1	710.405	401.706	0.56546	-1.76847	-0.822502	0.00603331	0.0404358
PRRC2A	1068.98	604.747	0.565721	-1.76766	-0.821838	0.00104496	0.0116435
TTC3	3325.85	1883.08	0.566195	-1.76618	-0.820629	0.00273758	0.0229696
CBX6	539.602	305.596	0.566336	-1.76574	-0.820271	0.00187819	0.0174187
ACO2	337.844	191.441	0.566654	-1.76474	-0.819459	0.00333287	0.0265814
TYK2	263.017	149.075	0.566787	-1.76433	-0.819121	0.00493653	0.0351616
LZTS2	235.237	133.335	0.566809	-1.76426	-0.819066	0.00627416	0.0415772
RPN2	2545.32	1443.58	0.567151	-1.7632	-0.818195	0.0041243	0.0309747
SHC1	1896.16	1076.7	0.567831	-1.76109	-0.816467	0.00178752	0.0167502
PRKCSH	634.792	360.729	0.568264	-1.75975	-0.815367	0.00215425	0.0193693
PFKFB3	377.028	214.381	0.568608	-1.75868	-0.814494	0.00285575	0.0236759
AES	1057.61	601.492	0.568729	-1.75831	-0.814186	0.00342967	0.0271415
ACLY	2181.97	1241.81	0.569121	-1.75709	-0.813192	0.00606201	0.0405396
CRIM1	8234.89	4687.83	0.569264	-1.75666	-0.812831	0.00162035	0.0156726
SURF4	2217.5	1262.87	0.569502	-1.75592	-0.812226	0.00472079	0.0341003
PCYOX1	940.256	535.772	0.569814	-1.75496	-0.811436	0.00675677	0.0438461
LMNA	1391.9	793.14	0.569826	-1.75492	-0.811406	0.00419557	0.0313781
MLF2	425.067	242.32	0.570075	-1.75416	-0.810776	0.00406869	0.0306472
SEC13	852.44	485.991	0.570118	-1.75402	-0.810667	0.00392909	0.0298896
PFKP	1406.68	802.004	0.570141	-1.75395	-0.810608	0.00370577	0.0286893
USP5	420.866	239.989	0.570226	-1.75369	-0.810394	0.00566954	0.0387608
PACSIN2	395.917	225.817	0.570363	-1.75327	-0.810049	0.00538829	0.03722
KIAA0319L	490.022	279.809	0.571012	-1.75128	-0.808407	0.00430833	0.0318418
WDR1	4379	2501.1	0.571157	-1.75083	-0.80804	0.00191863	0.017708
UPF1	335.817	191.871	0.571358	-1.75022	-0.807533	0.00370198	0.0286744
RAI1	134.432	77.0935	0.573477	-1.74375	-0.802192	0.00609876	0.0406965
TSPAN17	255.932	146.825	0.573687	-1.74311	-0.801663	0.00809307	0.049897
MAN2A2	190.456	109.352	0.57416	-1.74168	-0.800475	0.00511126	0.0359713
GNA11	362.47	208.176	0.574326	-1.74117	-0.800058	0.00373088	0.0288545
MAST2	343.326	197.396	0.57495	-1.73928	-0.798491	0.00210381	0.0189714
UBA1	1584.1	910.8	0.574962	-1.73925	-0.798462	0.0029216	0.024001
SEC22B	862.699	496.343	0.575337	-1.73811	-0.79752	0.00588052	0.0397246
DLG5	413.193	237.843	0.575622	-1.73725	-0.796807	0.00601521	0.0403322
EXT1	2312.41	1332.16	0.576089	-1.73584	-0.795635	0.00181719	0.0169453
PVR	1182.06	681.118	0.576213	-1.73547	-0.795327	0.00349493	0.0274735
COPS7A	334.366	192.685	0.576271	-1.7353	-0.795182	0.00627045	0.0415706
BLCAP	340.577	196.296	0.576365	-1.73501	-0.794946	0.00777907	0.0485202
ADCY6	391.064	225.665	0.577053	-1.73294	-0.793225	0.00305424	0.0248733
COPG1	2027.68	1171.8	0.577903	-1.73039	-0.7911	0.0052259	0.0363771
MAP2K2	312.047	180.468	0.578335	-1.7291	-0.790023	0.00453326	0.0330672
NFE2L3	680.204	393.766	0.578894	-1.72743	-0.788629	0.00288556	0.0238071
MYO10	1808	1048.55	0.57995	-1.72429	-0.785999	0.00118033	0.0127045
EEF2	9964.12	5782.44	0.580326	-1.72317	-0.785065	0.00146583	0.0147444
BCR	345.268	200.579	0.580936	-1.72136	-0.783548	0.00338857	0.0269135
RPPH1	31259.6	18160.3	0.580953	-1.72131	-0.783507	0.00201415	0.0183356
VEGFC	549.656	320.169	0.58249	-1.71677	-0.779695	0.0041324	0.0310051
GAK	265.112	154.491	0.582737	-1.71604	-0.779083	0.00513707	0.0360701
PPP6R1	233.746	136.369	0.583407	-1.71407	-0.777426	0.00689915	0.0444312
PDXDC1	654.048	381.622	0.583477	-1.71386	-0.777253	0.00579408	0.0393315
PYGL	503.149	293.7	0.583725	-1.71314	-0.77664	0.00607251	0.0405743
NCSTN	840.371	490.546	0.583725	-1.71313	-0.776639	0.00738176	0.0467918
EMC1	1116.22	652.7	0.584739	-1.71016	-0.774134	0.00531215	0.0367936
WDR37	209.943	122.769	0.584772	-1.71007	-0.774055	0.00773177	0.048311
SHISA5	697.538	408.296	0.58534	-1.70841	-0.772654	0.00652015	0.042672
ATP2C1	2150.93	1259.29	0.585463	-1.70805	-0.77235	0.00287808	0.0237811
EGFR	1393.18	817.224	0.586589	-1.70477	-0.769579	0.00438485	0.0323449
UBAC2	260.252	152.782	0.587052	-1.70343	-0.768439	0.0070529	0.0452502
GPR176	1502.61	883.843	0.588203	-1.70009	-0.765613	0.00808826	0.0498873
PCSK7	439.258	258.493	0.588476	-1.6993	-0.764944	0.0065116	0.0426708
AFAP1	3139.86	1847.97	0.588551	-1.69909	-0.764762	0.00390233	0.0297729
IVD	188.504	111.017	0.588936	-1.69798	-0.763816	0.007848	0.0488473
MYADM	1352.32	796.628	0.589084	-1.69755	-0.763455	0.00719582	0.0459938
FLII	805.712	474.705	0.589174	-1.69729	-0.763234	0.00472676	0.0341115
NPLOC4	765.94	451.464	0.589424	-1.69657	-0.762622	0.00389135	0.0297502
NACC2	347.94	205.473	0.590541	-1.69336	-0.759892	0.00749136	0.047291
PHRF1	175.905	104.672	0.595045	-1.68055	-0.748929	0.00752821	0.0474259
KIF1C	1335.77	796.548	0.596319	-1.67695	-0.745844	0.00648662	0.0426
TPD52L2	877.915	523.578	0.596388	-1.67676	-0.745676	0.00507387	0.0357897
ERGIC3	794.144	474.199	0.597121	-1.6747	-0.743906	0.00712352	0.0455887
EIF4G1	3004.06	1795.54	0.597704	-1.67307	-0.742496	0.00783914	0.0488225
COL5A2	7047.92	4228.12	0.59991	-1.66692	-0.737181	0.00757481	0.0476411
SPTAN1	4232.25	2539.18	0.59996	-1.66678	-0.737062	0.00725059	0.0462282
GANAB	2113.15	1267.91	0.600012	-1.66663	-0.736938	0.00459533	0.0333917
SAMD4B	316.319	189.926	0.600428	-1.66548	-0.735937	0.0044999	0.0329139
BDNF	773.313	466.905	0.603772	-1.65625	-0.727924	0.00619167	0.0411207
MYO1C	1706.76	1035	0.606411	-1.64905	-0.721631	0.00495692	0.035274
PXN	822.753	499.447	0.607043	-1.64733	-0.720128	0.00699269	0.044958
ABR	423.188	257.001	0.607297	-1.64664	-0.719525	0.00750011	0.0473072
EPG5	1992.71	1211.78	0.608106	-1.64445	-0.717605	0.0052681	0.0365912
ZDHHC7	622.151	378.377	0.608175	-1.64426	-0.717441	0.00585546	0.0396428
PDE4DIP	1374.59	837.342	0.609158	-1.64161	-0.715111	0.00476697	0.0343048
GPR107	905.844	552.897	0.610366	-1.63836	-0.712253	0.00686513	0.0442679
WIPI2	494.631	301.966	0.610489	-1.63803	-0.711964	0.004254	0.0315563
NOTCH2NL	459.021	280.431	0.610932	-1.63684	-0.710917	0.00569084	0.0388718
TANC1	798.41	490.438	0.614268	-1.62795	-0.70306	0.00641884	0.0422781
GDI1	851.331	523.012	0.614347	-1.62775	-0.702875	0.00729526	0.0463971
WSB2	1174.87	722.568	0.615019	-1.62596	-0.701296	0.00615804	0.0409901
PYGB	674.917	422.508	0.626015	-1.5974	-0.67573	0.00684669	0.0441863
LAMC1	12625.7	8010.47	0.634458	-1.57615	-0.656402	0.00683545	0.0441836
CTGF	16083.7	10440.9	0.649157	-1.54046	-0.623361	0.00580955	0.0394048
ABCE1	715.119	1110.71	1.55318	1.55318	0.635226	0.00623677	0.041401
HNRNPDL	846.787	1319.86	1.55867	1.55867	0.640314	0.00660296	0.0430668
FLRT2	366.25	579.125	1.58123	1.58123	0.661048	0.00513622	0.0360701
HNRNPR	515.047	817.385	1.58701	1.58701	0.666312	0.00545228	0.0375435
PRPF40A	737.643	1173.2	1.59047	1.59047	0.669451	0.00782333	0.0487637
ZBTB38	1581.23	2520.8	1.5942	1.5942	0.672836	0.00793464	0.0492173
ZFP91	427.533	682.603	1.59661	1.59661	0.675014	0.00776193	0.0484599
AKTIP	151.147	241.532	1.59799	1.59799	0.676262	0.00636069	0.0420503
CALM1	1629.6	2618.28	1.6067	1.6067	0.684105	0.00404289	0.0304829
RABGGTB	348.528	562.053	1.61265	1.61265	0.689431	0.00566414	0.0387412
PDP1	555.343	896.542	1.61439	1.61439	0.690992	0.00653267	0.0426992
TCF12	646.339	1044.1	1.6154	1.6154	0.691892	0.00763052	0.0479289
SLFN5	1354.86	2190.62	1.61686	1.61686	0.693193	0.00722829	0.0461628
XPO1	1134.83	1838.89	1.6204	1.6204	0.696353	0.0060502	0.0404959
HNRNPH1	1191.78	1936.53	1.6249	1.6249	0.70035	0.00341099	0.0270216
TRA2B	511.539	833.788	1.62996	1.62996	0.704836	0.00454443	0.0331233
VAPA	705.766	1152.38	1.63281	1.63281	0.707355	0.00656272	0.0428408
BMI1	158.93	259.574	1.63326	1.63326	0.707752	0.00680987	0.0440972
METAP2	349.448	571.024	1.63408	1.63408	0.708475	0.00618989	0.0411207
ODF2L	352.993	577.585	1.63625	1.63625	0.710395	0.0048553	0.0346959
HNRNPM	164.593	269.968	1.64021	1.64021	0.713881	0.00697337	0.0448527
RBM12	390.783	642.337	1.64372	1.64372	0.716963	0.0076673	0.0480846
UBA2	477.986	786.293	1.64501	1.64501	0.7181	0.00608347	0.0406299
IARS	2181.46	3595.39	1.64815	1.64815	0.720851	0.00596821	0.0401554
DHX9	739.621	1221.34	1.6513	1.6513	0.723605	0.00293659	0.0240725
RIMKLB	286.162	473.154	1.65345	1.65345	0.725479	0.00424922	0.0315418
BNIP2	751.7	1245.01	1.65626	1.65626	0.727925	0.00402336	0.0303913
SLK	654.084	1083.99	1.65726	1.65726	0.728799	0.00483201	0.0346102
RPS15A	631.616	1047.54	1.6585	1.6585	0.729882	0.00576611	0.0391639
NAE1	235.612	391.035	1.65966	1.65966	0.730887	0.00504776	0.0357602
SLMO2	319.821	532.32	1.66443	1.66443	0.73503	0.00728641	0.0463793
RHOBTB1	172.817	288.056	1.66682	1.66682	0.737102	0.0057115	0.0389435
CBX3	578.597	965.271	1.6683	1.6683	0.738374	0.00342156	0.0270913
SMIM15	253.375	423.987	1.67336	1.67336	0.742749	0.0027173	0.0228871
H2AFV	279.978	468.514	1.6734	1.6734	0.74278	0.00483745	0.0346168
MED13L	758.776	1269.78	1.67346	1.67346	0.742832	0.00588796	0.0397574
ECHDC1	192.84	322.838	1.67412	1.67412	0.743401	0.00310285	0.0251661
MTAP	221.283	370.571	1.67465	1.67465	0.743858	0.00684378	0.0441861
GNA13	468.441	784.558	1.67483	1.67483	0.744015	0.00600825	0.0403208
MRPL15	120.194	201.536	1.67675	1.67675	0.745671	0.00571096	0.0389435
GUF1	131.697	220.9	1.67733	1.67733	0.746169	0.00741782	0.046904
ZNF146	417.871	701.203	1.67804	1.67804	0.746773	0.00518473	0.0362311
KRAS	330.17	554.42	1.67919	1.67919	0.747769	0.00513695	0.0360701
VEGFA	1170.21	1967.4	1.68124	1.68124	0.749524	0.00476372	0.0342974
UBE2J1	557.431	941.284	1.68861	1.68861	0.755835	0.00267495	0.0226675
RNF13	208.081	351.433	1.68892	1.68892	0.756103	0.00311472	0.0252357
VEPH1	401.301	679.224	1.69256	1.69256	0.759204	0.00304253	0.0248082
ZBED5	145.669	246.933	1.69516	1.69516	0.761425	0.00604751	0.0404956
USP8	374.813	635.469	1.69543	1.69543	0.76165	0.00518837	0.0362311
TOPBP1	215.528	365.418	1.69546	1.69546	0.761674	0.00390403	0.0297729
RAP1B	579.467	982.469	1.69547	1.69547	0.761686	0.00496948	0.035347
RSRC1	99.0372	167.943	1.69575	1.69575	0.761926	0.00606997	0.0405743
KIAA0947	455.454	772.412	1.69591	1.69591	0.762063	0.00420807	0.0313885
MIS18BP1	125.671	213.538	1.69918	1.69918	0.764843	0.00674671	0.0437993
ATE1	172.917	294.027	1.70039	1.70039	0.76587	0.00610847	0.0407258
MAK16	166.763	284.003	1.70304	1.70304	0.76811	0.00365298	0.0283954
RDX	662.111	1130	1.70666	1.70666	0.771178	0.00220569	0.0196588
ZBTB1	302.987	517.795	1.70897	1.70897	0.773125	0.00308428	0.0250287
LSM14A	346.91	592.893	1.70907	1.70907	0.773213	0.00494853	0.0352307
FAM126A	727.342	1245.36	1.7122	1.7122	0.775852	0.00211431	0.019055
NOP58	146.859	251.734	1.71412	1.71412	0.777465	0.00312118	0.0252612
CEP120	215.381	369.283	1.71456	1.71456	0.777838	0.00774635	0.0483823
CHCHD3	175.637	302.247	1.72086	1.72086	0.783131	0.00448259	0.0328288
ZDHHC6	175.942	302.825	1.72116	1.72116	0.783382	0.00288007	0.0237811
ZNF302	111.752	192.751	1.72481	1.72481	0.786439	0.00572524	0.0389851
CMTR2	174.609	301.28	1.72545	1.72545	0.786977	0.00483433	0.0346107
ZC3H12C	327.444	565.115	1.72584	1.72584	0.787298	0.00664095	0.0431976
ZDHHC13	113.566	196.269	1.72824	1.72824	0.789305	0.00710989	0.0455205
MIOS	102.989	178.124	1.72954	1.72954	0.790391	0.00537775	0.0371639
IPO11	154.366	267.082	1.73018	1.73018	0.790924	0.00663947	0.0431976
WDR12	124.801	216.282	1.73302	1.73302	0.793284	0.00416234	0.031184
HAT1	143.884	249.681	1.73529	1.73529	0.795173	0.0032861	0.0262631
DUT	102.236	177.547	1.73664	1.73664	0.796295	0.00650903	0.0426708
DDX21	833.389	1449.39	1.73915	1.73915	0.798381	0.00133421	0.0138774
FAM171B	260.842	453.803	1.73977	1.73977	0.798894	0.00424018	0.0315065
UHRF1BP1	256.965	447.775	1.74255	1.74255	0.801201	0.0078272	0.048768
CREB1	297.358	518.963	1.74525	1.74525	0.803431	0.00380831	0.0292907
RAD21	783.051	1370.84	1.75064	1.75064	0.807886	0.00228202	0.0201756
ZNF518A	170.34	298.265	1.751	1.751	0.808182	0.00444752	0.0326343
SVIP	97.6522	171.302	1.75421	1.75421	0.810819	0.00390349	0.0297729
RB1CC1	641.228	1125.96	1.75594	1.75594	0.812245	0.00386984	0.0296266
POLR2B	618.381	1086.41	1.75686	1.75686	0.813	0.00244112	0.0212141
VRK2	136	239.235	1.75908	1.75908	0.81482	0.00338811	0.0269135
PCM1	715.555	1259.88	1.7607	1.7607	0.816148	0.00251921	0.0216592
MATR3	1362.04	2401.97	1.76351	1.76351	0.818451	0.00122556	0.0130485
FBXO11	326.89	576.528	1.76368	1.76368	0.818587	0.00444995	0.0326365
HNRNPU	1014.54	1793.21	1.76751	1.76751	0.821722	0.0014976	0.0149088
ELTD1	878.941	1558.87	1.77358	1.77358	0.826665	0.00143904	0.0145817
BBS10	89.0325	157.974	1.77434	1.77434	0.827285	0.00619186	0.0411207
HNRNPA2B1	589.545	1047.12	1.77616	1.77616	0.828759	0.00216109	0.0193825
LPGAT1	593.466	1055.61	1.77871	1.77871	0.830834	0.00112426	0.0122859
ABHD13	123.666	220.039	1.7793	1.7793	0.831306	0.00395936	0.0300304
CNTLN	93.3798	166.422	1.78221	1.78221	0.833667	0.0079555	0.0493267
CCAR1	319.567	569.718	1.78278	1.78278	0.834129	0.00140352	0.0143164
USP3	195.236	348.114	1.78305	1.78305	0.834343	0.00490546	0.0349566
ELK4	558.761	996.875	1.78408	1.78408	0.835181	0.00238776	0.0208331
QSER1	419.727	749.154	1.78486	1.78486	0.83581	0.003784	0.0291476
BCAT1	2606.31	4658.46	1.78738	1.78738	0.837847	0.00038963	0.00563695
SNRPD1	93.7329	167.714	1.78927	1.78927	0.839373	0.00272619	0.0229243
SP3	516.727	924.699	1.78953	1.78953	0.839581	0.00129689	0.0136007
H3F3B	898.686	1611.61	1.7933	1.7933	0.842614	0.000456737	0.00633847
SMC5	404.883	726.648	1.79471	1.79471	0.843751	0.00236249	0.0206361
UTP11L	154.573	277.487	1.79518	1.79518	0.844132	0.00227466	0.0201329
PPP1CC	511.413	918.119	1.79526	1.79526	0.84419	0.00131657	0.0137687
VEZF1	267.832	481.021	1.79598	1.79598	0.844772	0.00219772	0.0195991
DCAF16	168.732	303.687	1.79982	1.79982	0.84785	0.0051221	0.0360311
STAG2	516.552	929.83	1.80007	1.80007	0.848055	0.00115466	0.0124956
ZBTB6	89.1124	160.997	1.80667	1.80667	0.853336	0.00600053	0.0402866
LARS	895.117	1617.44	1.80696	1.80696	0.853567	0.00154403	0.0151642
PAIP1	373.41	674.897	1.80739	1.80739	0.853906	0.000890987	0.0103887
SNHG1	220.551	398.756	1.808	1.808	0.854393	0.00210257	0.0189714
ZBTB44	211.551	382.567	1.80839	1.80839	0.85471	0.0032109	0.0257292
HNRNPA1	933.219	1687.66	1.80842	1.80842	0.854733	0.000462988	0.00639808
SP1	530.921	960.301	1.80874	1.80874	0.854989	0.00253911	0.0217815
SNRPE	148.104	268.11	1.81028	1.81028	0.856217	0.000867462	0.0102343
MANEA	156.799	283.856	1.81032	1.81032	0.856243	0.001359	0.0140494
UTP23	87.4053	158.459	1.81293	1.81293	0.85832	0.0031322	0.025297
NSL1	87.7854	159.233	1.81389	1.81389	0.85909	0.00367623	0.0285471
ZNF419	83.3061	151.126	1.8141	1.8141	0.859253	0.00785905	0.0488473
SPATA5	118.387	214.839	1.81472	1.81472	0.859746	0.00234393	0.020509
SMEK2	357.611	649.73	1.81686	1.81686	0.861449	0.00146685	0.0147444
FMNL3	412.102	748.764	1.81694	1.81694	0.861509	0.00153414	0.0151231
ETAA1	125.143	227.408	1.81718	1.81718	0.861705	0.00402436	0.0303913
RIF1	810.067	1472.17	1.81735	1.81735	0.861833	0.00120334	0.0128836
TWISTNB	148.611	270.577	1.8207	1.8207	0.864493	0.00129083	0.0135644
FNBP1L	193.821	352.929	1.82091	1.82091	0.864658	0.000563957	0.00736983
IDH1	347.663	633.295	1.82158	1.82158	0.865191	0.000390878	0.00564434
EIF3J	206.577	377.375	1.8268	1.8268	0.869318	0.00165874	0.0159133
ZBTB34	91.5866	167.521	1.8291	1.8291	0.871136	0.00732108	0.0464649
SH3KBP1	350.283	641.074	1.83016	1.83016	0.871969	0.00155238	0.0152169
PDPR	201.802	369.831	1.83265	1.83265	0.873928	0.00292468	0.0240134
ZNF197	97.3877	178.573	1.83363	1.83363	0.874705	0.00390828	0.0297904
MAT2A	428.225	787.699	1.83945	1.83945	0.879275	0.00104383	0.0116432
ZNF507	133.661	246.318	1.84285	1.84285	0.881941	0.00557712	0.0382842
MRFAP1L1	151.806	279.987	1.84437	1.84437	0.883131	0.00148698	0.0148321
SRFBP1	90.0362	166.249	1.84647	1.84647	0.884773	0.0041082	0.0309011
CTDSPL2	187.038	345.495	1.84719	1.84719	0.885333	0.00161505	0.015651
USP25	440.064	814.383	1.8506	1.8506	0.887995	0.00124862	0.0132297
CPNE8	120.803	223.819	1.85275	1.85275	0.889669	0.00311138	0.025222
PCNA	133.746	248.489	1.85791	1.85791	0.893679	0.0017171	0.0162896
BTF3L4	251.782	467.866	1.85822	1.85822	0.893918	0.000809294	0.00971723
GTPBP2	335.333	623.657	1.85981	1.85981	0.895158	0.00229439	0.0202374
CNOT6L	216.648	403.279	1.86145	1.86145	0.896425	0.00358758	0.0280149
PAXBP1	192.454	358.321	1.86185	1.86185	0.896735	0.00165068	0.0158559
ESF1	84.45	157.256	1.86211	1.86211	0.896942	0.00347862	0.0273734
FMNL2	476.478	887.446	1.86251	1.86251	0.897249	0.000826024	0.00987169
HSPA9	1196.51	2232.76	1.86606	1.86606	0.899993	0.000307081	0.00468138
SNRPB2	172.213	321.896	1.86917	1.86917	0.9024	0.000884936	0.0103572
SMARCAD1	309.26	579.774	1.87471	1.87471	0.906669	0.000714725	0.0088025
ZNF644	357.031	669.554	1.87534	1.87534	0.90715	0.000385631	0.00559494
BLMH	101.832	191.063	1.87625	1.87625	0.907851	0.00307902	0.0250126
RAP2B	194.099	364.231	1.87652	1.87652	0.90806	0.000970848	0.0110672
PNRC1	302.541	568.005	1.87745	1.87745	0.908772	0.00183247	0.0170567
RAB11FIP2	191.243	359.089	1.87766	1.87766	0.908937	0.000957046	0.0109588
DNTTIP2	224.438	421.546	1.87823	1.87823	0.909375	0.000729609	0.00894983
MARS	763.924	1435.06	1.87854	1.87854	0.909608	0.00129247	0.0135722
PRPF38B	124.839	234.611	1.87931	1.87931	0.910201	0.00171353	0.0162657
AP1S2	189.127	355.455	1.87945	1.87945	0.910311	0.00119858	0.0128505
SOS2	303.219	570.683	1.88208	1.88208	0.912328	0.00152061	0.0150608
MTIF2	128.485	242.286	1.88572	1.88572	0.915113	0.00104915	0.0116692
SNRNP48	94.8938	179.104	1.88741	1.88741	0.91641	0.00228963	0.0202304
SSRP1	311.224	588.004	1.88932	1.88932	0.91787	0.000915944	0.0106053
KIAA1217	101.614	192.073	1.89022	1.89022	0.918558	0.00345844	0.0272565
RASSF8	714.658	1351.19	1.89069	1.89069	0.918911	0.000232167	0.00376804
IFI16	475.829	900.693	1.89289	1.89289	0.92059	0.000338248	0.00504115
HSPA13	715.336	1354.13	1.893	1.893	0.920674	0.000273311	0.00429037
CNRIP1	113.177	214.357	1.89399	1.89399	0.921432	0.00281389	0.0233921
CDK4	174.553	330.642	1.89422	1.89422	0.921605	0.00139038	0.0142404
DLC1	1547.86	2940.84	1.89994	1.89994	0.925953	0.000917713	0.0106115
PRKRIR	196.867	374.503	1.90232	1.90232	0.927758	0.000661296	0.00827755
NRAS	548.057	1044.04	1.90498	1.90498	0.929774	0.000121332	0.0022781
NAP1L1	1770.97	3374.23	1.9053	1.9053	0.930021	0.000200619	0.00337689
SASH1	508.7	969.691	1.90621	1.90621	0.93071	0.000542772	0.0071688
MIR3916	105.941	202.074	1.90742	1.90742	0.931622	0.00216779	0.0194112
ZNF24	420.068	801.647	1.90837	1.90837	0.932345	0.000614542	0.00784617
EIF3E	1006.94	1922.69	1.90943	1.90943	0.933142	0.000360805	0.00532552
ZBTB37	168.864	322.97	1.91261	1.91261	0.935541	0.00261114	0.022255
CBLL1	152.79	292.514	1.91449	1.91449	0.93696	0.00145575	0.0147024
ARHGEF2	630.714	1213.36	1.92378	1.92378	0.943946	0.00470291	0.0339874
FBXO30	217.075	419.117	1.93075	1.93075	0.949159	0.00084752	0.0100658
THUMPD1	218.424	421.849	1.93133	1.93133	0.949592	0.00037338	0.00546375
KLF10	421.993	817.693	1.93769	1.93769	0.954339	0.00097434	0.0110945
UBE2D1	91.0052	176.664	1.94125	1.94125	0.956984	0.00153891	0.0151332
SNW1	229.414	445.722	1.94287	1.94287	0.958192	0.000567663	0.00739555
KLHL2	112.362	218.366	1.94341	1.94341	0.958589	0.00113315	0.0123518
MT-ND3	385.334	750.049	1.94649	1.94649	0.960873	0.00142424	0.0144828
PSMG1	88.0498	171.936	1.95271	1.95271	0.965479	0.0011383	0.0123951
NBEA	97.3429	190.104	1.95293	1.95293	0.96564	0.00369794	0.0286576
PKIA	92.2751	180.311	1.95406	1.95406	0.966477	0.00318869	0.0255921
JMJD1C	706.651	1382.77	1.9568	1.9568	0.968494	0.000553868	0.00729022
CASC7	272.368	533.3	1.95801	1.95801	0.969388	0.00799498	0.0494714
KNSTRN	82.9979	162.55	1.95849	1.95849	0.969739	0.00129868	0.0136095
SCARNA7	673.503	1319.73	1.9595	1.9595	0.970489	0.000206035	0.00343863
GARS	1918.94	3761.32	1.96011	1.96011	0.970932	0.000212922	0.00353815
NUP54	140.812	276.37	1.96268	1.96268	0.972826	0.000448012	0.00626276
RNF219	93.5628	183.686	1.96324	1.96324	0.973233	0.00137315	0.0141766
ACVRL1	152.396	299.232	1.96352	1.96352	0.973443	0.000828292	0.00989108
ZNF664	276.111	542.162	1.96356	1.96356	0.973475	0.0010612	0.0117731
ABRACL	91.1086	179.411	1.9692	1.9692	0.97761	0.000413652	0.00591191
SMC3	223.975	441.341	1.97049	1.97049	0.978554	0.000273225	0.00429037
ZNF267	100.812	198.982	1.97379	1.97379	0.980965	0.000977198	0.0111072
FBXO45	92.6309	182.96	1.97515	1.97515	0.98196	0.00162946	0.0157399
PTMA	917.524	1813.73	1.97677	1.97677	0.983143	2.84e-05	0.000745934
EPC2	101.578	201.241	1.98114	1.98114	0.986331	0.00078846	0.00951181
AGPS	453.163	898.2	1.98207	1.98207	0.987007	5.53e-05	0.00126612
NCK2	128.598	255.291	1.98518	1.98518	0.989269	0.00154158	0.0151498
NAA38	104.383	207.336	1.9863	1.9863	0.990082	0.000885814	0.0103572
PROSER1	81.5179	162.025	1.9876	1.9876	0.991027	0.0037423	0.0289136
L3MBTL3	122.463	244.256	1.99452	1.99452	0.996044	0.000774879	0.00939978
THOC1	109.792	219.006	1.99473	1.99473	0.996192	0.000607153	0.00777125
BAZ1A	325.522	650.799	1.99925	1.99925	0.999456	0.000258644	0.00411921
ABCA5	82.972	166.522	2.00696	2.00696	1.00501	0.00117232	0.0126487
CTCF	125.331	251.749	2.00867	2.00867	1.00624	0.000551847	0.00726985
SARS	884.517	1778.46	2.01066	2.01066	1.00767	0.00021456	0.0035538
ZNF195	86.5897	174.277	2.01267	2.01267	1.00911	0.000564246	0.00736983
CDH13	1551.16	3128.42	2.01683	2.01683	1.01209	0.0018021	0.0168538
CEP57	147.737	298.26	2.01886	2.01886	1.01354	0.000498022	0.00675837
IFRD1	296.086	599.904	2.02611	2.02611	1.01872	0.000257028	0.00411057
ZNF518B	434.972	883.95	2.0322	2.0322	1.02304	0.000189875	0.00324674
C17orf51	82.2341	167.5	2.03687	2.03687	1.02635	0.00250883	0.0215943
LARP7	124.561	254.49	2.04308	2.04308	1.03075	0.000150218	0.00268552
ZBTB33	172.517	354.812	2.05668	2.05668	1.04032	0.000257929	0.00411639
SMEK1	327.093	673.281	2.05838	2.05838	1.04151	0.000148137	0.00265762
TAF1B	100.657	207.205	2.05851	2.05851	1.0416	0.000255801	0.0040995
SIAH1	84.5774	174.318	2.06104	2.06104	1.04337	0.000942967	0.0108381
CNOT10	83.1358	171.73	2.06566	2.06566	1.0466	0.000937066	0.0107784
CHD1	353.841	735.459	2.0785	2.0785	1.05554	9.52e-05	0.00191449
EIF4EBP1	151.378	314.728	2.07908	2.07908	1.05595	0.000946572	0.0108714
NASP	105.595	219.894	2.08242	2.08242	1.05826	0.000702473	0.00869931
PDS5B	257.5	536.605	2.0839	2.0839	1.05929	0.000261817	0.0041482
MSL3	120.607	252.851	2.09648	2.09648	1.06797	0.00041875	0.00596406
KNTC1	130.948	274.835	2.0988	2.0988	1.06956	0.00315144	0.0254122
DDX20	108.816	229.228	2.10657	2.10657	1.0749	0.000308349	0.00469604
FAM60A	187.141	396.103	2.11661	2.11661	1.08175	0.000358554	0.0052974
HDGFRP3	251.308	532.22	2.1178	2.1178	1.08257	7.38e-05	0.00157757
RNU4-1	1877.58	3977.02	2.11816	2.11816	1.08281	0.00117787	0.0126907
TET3	101.399	214.894	2.11929	2.11929	1.08358	0.00123757	0.0131581
SET	1059.51	2247.77	2.12152	2.12152	1.0851	1.65e-05	0.000476153
MCM3	91.8944	195.219	2.12439	2.12439	1.08705	0.00439089	0.0323482
SLC3A2	510.82	1087.8	2.12953	2.12953	1.09053	4.55e-05	0.00108106
NFE2L2	524.956	1122.37	2.13803	2.13803	1.09628	0.000177069	0.00306194
PANK3	658.794	1414.8	2.14756	2.14756	1.1027	3.59e-05	0.000895411
ZNF618	140.495	303.002	2.15668	2.15668	1.10881	0.000430622	0.0060751
QKI	942.561	2033.26	2.15716	2.15716	1.10913	9.5e-06	0.00030487
PPP1R15A	313.506	676.887	2.15909	2.15909	1.11042	0.00262405	0.0223103
ATF4	1302.23	2822.42	2.16738	2.16738	1.11595	2.5e-05	0.000669218
SKAP2	97.8369	212.872	2.17579	2.17579	1.12154	0.000611066	0.00781481
RFK	143.34	314.382	2.19326	2.19326	1.13307	7.22e-05	0.00154922
KLF3	407.541	894.884	2.19582	2.19582	1.13476	3.1e-05	0.000798042
SLC35F2	109.087	240.405	2.20379	2.20379	1.13998	0.000123905	0.00230661
XBP1	656.763	1448.1	2.2049	2.2049	1.14071	1.42e-05	0.000421645
NARS	969.622	2139.46	2.20649	2.20649	1.14175	7.8e-06	0.000262235
SLC38A1	1255.56	2775.38	2.21047	2.21047	1.14435	1.68e-05	0.00048104
XPC	211.927	469.269	2.2143	2.2143	1.14685	9.01e-05	0.00183346
RALA	649.275	1454.21	2.23974	2.23974	1.16333	0.000369354	0.0054152
TARS	995.567	2232.33	2.24227	2.24227	1.16496	5.91e-06	0.000212582
TFAM	117.563	264.415	2.24914	2.24914	1.16937	3.73e-05	0.000918288
KRR1	185.396	417.189	2.25026	2.25026	1.17009	1.15e-05	0.000354408
EIF1B	75.8182	170.946	2.25468	2.25468	1.17292	0.000445942	0.00625667
NRP2	574.432	1297.9	2.25945	2.25945	1.17597	0.000290391	0.00448009
CDYL2	290.272	658.44	2.26836	2.26836	1.18165	2.19e-05	0.000597838
DEK	387.815	882.466	2.27548	2.27548	1.18617	5.23e-06	0.000193888
WDR35	100.564	229.827	2.28538	2.28538	1.19244	4.55e-05	0.00108106
MT-ATP8	115.759	264.692	2.28657	2.28657	1.19318	0.000624412	0.00794569
SERPINB9	117.235	270.858	2.31038	2.31038	1.20813	0.00439586	0.0323482
PYROXD1	99.3186	229.653	2.31228	2.31228	1.20932	5.45e-05	0.00125261
KCTD15	81.2066	188.314	2.31895	2.31895	1.21347	7.53e-05	0.00159551
PRKCE	74.5255	173.016	2.32157	2.32157	1.2151	0.000231162	0.00376508
XPOT	1202.83	2797.38	2.32567	2.32567	1.21764	3.96e-06	0.000157632
SMC6	291.886	681.759	2.3357	2.3357	1.22386	4.2e-06	0.0001643
JAK2	124.516	290.967	2.33679	2.33679	1.22453	0.00166897	0.0159615
CACYBP	168.06	393.874	2.34364	2.34364	1.22875	9.03e-06	0.000294898
GLCE	255.161	598.079	2.34393	2.34393	1.22893	3.39e-05	0.000850484
NHSL1	158.241	371.191	2.34573	2.34573	1.23003	2.32e-05	0.000629959
PHF14	115.402	272.141	2.35821	2.35821	1.23769	1.03e-05	0.000323658
ETS1	735.418	1736.2	2.36083	2.36083	1.2393	6.07e-06	0.000216119
MXD1	95.4603	225.366	2.36083	2.36083	1.2393	0.0016334	0.0157491
TUBE1	118.895	281.039	2.36374	2.36374	1.24107	0.000120719	0.00227215
HHIP	1224.7	2900.65	2.36846	2.36846	1.24395	0.000838224	0.00998634
H2AFZ	368.331	874.776	2.37497	2.37497	1.24791	9.22e-06	0.000297966
ZCCHC8	103.558	246.726	2.38249	2.38249	1.25247	4.11e-05	0.000999627
LHFPL2	356.358	854.276	2.39724	2.39724	1.26137	6.7e-06	0.000234336
RNU11	83.6668	201.394	2.40709	2.40709	1.26729	9.19e-06	0.000297966
MAP3K1	78.869	190.052	2.40972	2.40972	1.26887	0.000202222	0.0033972
CCDC59	70.5975	170.588	2.41634	2.41634	1.27282	5.04e-05	0.00118285
BTG1	245.279	597.035	2.4341	2.4341	1.28339	0.000509914	0.00687106
RNU5A-1	1101.67	2688.49	2.44038	2.44038	1.28711	0.00442783	0.0325366
PSPH	88.0594	214.932	2.44076	2.44076	1.28733	4.2e-05	0.00101575
RPL26	409.699	1006.8	2.45742	2.45742	1.29714	1.3e-05	0.000392842
RMND5A	176.354	436.018	2.4724	2.4724	1.30592	9.51e-06	0.00030487
GPNMB	115.21	287.156	2.49247	2.49247	1.31757	0.00651906	0.042672
IL1RAP	189.482	474.884	2.50622	2.50622	1.32551	3.99e-06	0.000157892
TMPO	171.473	430.076	2.50813	2.50813	1.32661	0.000882151	0.0103395
HMGB1	492.997	1238.46	2.5121	2.5121	1.32889	5.58e-07	3.04e-05
TCEA1	631.333	1593.02	2.52326	2.52326	1.33529	6.56e-07	3.5e-05
GAS5	714.915	1812.65	2.53548	2.53548	1.34226	1.85e-05	0.000524841
PRRX1	665.423	1690.1	2.53989	2.53989	1.34477	0.000452683	0.00629361
KIAA1551	236.818	601.538	2.54009	2.54009	1.34488	4.7e-07	2.6e-05
MARCKS	1747.88	4461.02	2.55224	2.55224	1.35177	4.9e-08	3.87e-06
PCF11	193.878	495.41	2.55526	2.55526	1.35347	9.91e-07	4.88e-05
LBR	122.586	317.292	2.58832	2.58832	1.37201	1.79e-06	8.12e-05
IPMK	98.3432	255.467	2.5977	2.5977	1.37724	5.38e-06	0.000198204
MEF2C	76.4885	198.901	2.60041	2.60041	1.37874	0.00180408	0.0168538
PHF10	180.042	468.965	2.60475	2.60475	1.38114	2.87e-06	0.000119024
RSL24D1	354.877	933.85	2.63148	2.63148	1.39587	1.25e-07	8.38e-06
GRB10	317.626	841.017	2.64782	2.64782	1.40481	1.74e-06	7.89e-05
KDM7A	148.761	394.002	2.64856	2.64856	1.40521	9.93e-06	0.000315557
ZFAS1	348.967	933.614	2.67536	2.67536	1.41973	7.14e-05	0.00153574
LINC00662	75.2932	201.572	2.67716	2.67716	1.4207	7.36e-06	0.000251069
CDK17	893.302	2391.53	2.67718	2.67718	1.42072	1.73e-08	1.66e-06
DOCK9	133.247	357.902	2.686	2.686	1.42546	2.96e-05	0.000768796
CHML	116.74	315.844	2.70554	2.70554	1.43592	1.2e-06	5.69e-05
CENPN	69.9682	190	2.71552	2.71552	1.44123	0.0050083	0.0355571
TCF4	844.937	2307	2.73038	2.73038	1.4491	2.43e-08	2.2e-06
AGPAT5	103.41	283.873	2.74512	2.74512	1.45687	1.08e-06	5.24e-05
EXOC6	126.575	347.653	2.74662	2.74662	1.45766	1.44e-07	9.3e-06
SOX4	213.21	586.522	2.75091	2.75091	1.45991	2.53e-07	1.52e-05
PRKG1	218.424	602.315	2.75755	2.75755	1.46339	0.00364785	0.0283954
DDIT4	369.897	1023.09	2.76588	2.76588	1.46774	0.000111473	0.00214558
PDE4D	154.604	428.994	2.77478	2.77478	1.47237	3.83e-07	2.18e-05
RNU12	483.165	1361.59	2.81807	2.81807	1.49471	0.000184162	0.00316671
SH2B3	397.009	1119.15	2.81896	2.81896	1.49516	1.13e-07	7.71e-06
SNORD13	305.584	864.236	2.82814	2.82814	1.49985	3.02e-08	2.63e-06
PDGFB	73.2892	208.451	2.84422	2.84422	1.50803	0.000427506	0.00603815
TMEM65	82.3396	234.719	2.85062	2.85062	1.51127	1.5e-06	6.94e-05
YES1	636.498	1818.74	2.85742	2.85742	1.51471	1.03e-08	1.11e-06
RNU6ATAC	206.437	592.989	2.87249	2.87249	1.5223	4.34e-05	0.00104127
MTHFD2	796.093	2327.66	2.92386	2.92386	1.54787	1.57e-08	1.58e-06
BMP2	80.5357	235.854	2.92856	2.92856	1.55019	9.82e-07	4.87e-05
ZNF697	122.714	359.992	2.93358	2.93358	1.55266	1.27e-07	8.48e-06
HECW2	245.561	722.162	2.94087	2.94087	1.55624	0.000620932	0.00790798
DOCK4	242.238	712.743	2.94232	2.94232	1.55696	8.19e-07	4.22e-05
USP1	103.647	304.975	2.94245	2.94245	1.55702	7.3e-08	5.34e-06
PCK2	131.836	389.477	2.95425	2.95425	1.56279	7.07e-07	3.75e-05
AP1AR	91.5811	271.49	2.96448	2.96448	1.56778	1.32e-07	8.75e-06
GRPEL2	154.977	463.721	2.99219	2.99219	1.5812	4e-08	3.35e-06
FOXN2	143.531	431.233	3.00446	3.00446	1.58711	1.47e-08	1.51e-06
PAG1	73.3038	221.634	3.0235	3.0235	1.59622	0.00486624	0.0347417
LRRC8C	181.242	548.265	3.02505	3.02505	1.59696	1.69e-08	1.65e-06
TSEN15	121.185	366.777	3.02659	3.02659	1.59769	2.14e-08	1.99e-06
EXOSC8	69.4996	214.742	3.08983	3.08983	1.62753	2.29e-07	1.39e-05
C12orf55	90.7876	282.714	3.11402	3.11402	1.63878	3.76e-08	3.2e-06
FAM129A	460.926	1438.13	3.12008	3.12008	1.64158	9.78e-07	4.86e-05
PXK	149.386	466.555	3.12315	3.12315	1.643	6.95e-09	7.83e-07
SYNE2	116.554	369.382	3.16918	3.16918	1.66411	0.00126084	0.0133315
DCHS1	136.794	434.992	3.17991	3.17991	1.66899	0.000127904	0.00236384
WARS	756.514	2505.35	3.31171	3.31171	1.72758	9.6e-07	4.81e-05
PSIP1	110.157	374.372	3.39853	3.39853	1.76491	3.59e-09	4.43e-07
PHGDH	152.323	522.034	3.42714	3.42714	1.77701	9.93e-10	1.45e-07
CARD8	121.692	417.794	3.43321	3.43321	1.77956	0.0033447	0.0266619
ZBTB10	98.7082	340.258	3.4471	3.4471	1.78539	1.41e-09	1.97e-07
TPX2	103.217	359.853	3.48636	3.48636	1.80172	0.00369458	0.0286461
CEBPG	171.292	603.845	3.52523	3.52523	1.81772	3.08e-10	4.96e-08
SLC7A11	1330.99	4710.46	3.53907	3.53907	1.82337	1.95e-05	0.000548122
MYCT1	278.287	1000.78	3.59623	3.59623	1.84648	1.32e-07	8.74e-06
SMC4	147.126	532.318	3.61812	3.61812	1.85524	0.00034049	0.00506963
ETS2	223.621	819.233	3.66349	3.66349	1.87322	1.17e-05	0.000359344
ASNS	488.876	1805.76	3.69371	3.69371	1.88507	3.36e-05	0.000845307
SMAD1	53.3289	197.481	3.70308	3.70308	1.88872	7.38e-09	8.14e-07
GNG11	478.703	1829.39	3.82154	3.82154	1.93416	2.35e-13	7.83e-11
FOXO1	89.3965	343.382	3.84112	3.84112	1.94153	0.000626196	0.00795518
TRIB3	235.22	928.377	3.94685	3.94685	1.9807	0.000131007	0.00240666
HES1	71.1331	285.274	4.01043	4.01043	2.00376	4.01e-05	0.000980881
SNRK	219.237	880.581	4.01658	4.01658	2.00597	0.0031681	0.0254858
UNC5B	138.102	559.283	4.04978	4.04978	2.01784	2.9e-06	0.00011963
ULBP1	75.2356	322.773	4.29016	4.29016	2.10103	1.77e-11	4.16e-09
FZD4	229.567	1031.47	4.49311	4.49311	2.16771	0.000793213	0.0095391
COLEC12	53.3089	241.768	4.53523	4.53523	2.18118	0.0051511	0.036119
ZNF22	66.6807	314.48	4.7162	4.7162	2.23763	1.41e-13	5.03e-11
HHEX	51.79	249.083	4.80949	4.80949	2.26588	4.85e-08	3.85e-06
PSAT1	418.378	2107.06	5.03625	5.03625	2.33235	2.82e-10	4.69e-08
KITLG	155.286	824.624	5.31037	5.31037	2.40881	0.00100951	0.011381
SLC1A4	106.633	631.945	5.92633	5.92633	2.56714	2.87e-07	1.69e-05
RNU5E-1	117.613	722.257	6.14095	6.14095	2.61846	2.61e-23	5.71e-20
RP11-290D2.6	67.2542	424.598	6.31333	6.31333	2.6584	1.66e-07	1.05e-05
EDNRA	66.3666	420.805	6.34061	6.34061	2.66462	0.000106237	0.0020761
PTX3	825.049	5335.38	6.46674	6.46674	2.69304	0.00142231	0.0144792
CDH5	213.264	1611.22	7.55505	7.55505	2.91744	0.000611614	0.0078153
SULF2	48.1505	405.521	8.42194	8.42194	3.07415	7.44e-17	6.7e-14
CXCR4	37.8214	343.9	9.09272	9.09272	3.18471	1.12e-15	7.8e-13
PCDH1	79.9906	729.503	9.11986	9.11986	3.18901	3.14e-18	3.21e-15
TM6SF1	27.9556	265.699	9.50433	9.50433	3.24858	6.58e-14	2.65e-11
RP5-940J5.9	37.264	355.306	9.53484	9.53484	3.25321	9.41e-11	1.72e-08
CALCRL	45.1032	438.106	9.7134	9.7134	3.27998	1.06e-18	1.22e-15
B3GALT2	22.9564	244.071	10.6319	10.6319	3.41033	0.00729213	0.0463965
RASGRF2	51.5197	560.429	10.8779	10.8779	3.44333	0.00293647	0.0240725
BEST1	23.4858	256.698	10.9299	10.9299	3.45021	1.18e-09	1.66e-07
PDE3A	53.9703	638.174	11.8245	11.8245	3.56371	8.78e-05	0.00179043
ESM1	165.732	2156.26	13.0105	13.0105	3.70161	0.00305701	0.0248733
TIE1	24.4937	320.126	13.0698	13.0698	3.70816	8.44e-05	0.00173471
SLITRK4	19.4386	304.108	15.6445	15.6445	3.96759	1.08e-06	5.24e-05
MMP1	7114.14	122292	17.19	17.19	4.1035	1.1e-09	1.6e-07
KDR	57.3613	1123.55	19.5872	19.5872	4.29184	0.000256547	0.00410717
COL15A1	36.5611	755.92	20.6756	20.6756	4.36985	2.88e-15	1.69e-12
ROBO4	19.0758	399.724	20.9545	20.9545	4.38919	1.24e-07	8.34e-06
GUCY1A2	30.6079	676.682	22.1081	22.1081	4.4665	0.00010794	0.00210298
RP11-124N14.3	13.436	357.773	26.628	26.628	4.73487	8.99e-14	3.53e-11
APLN	21.0988	815.415	38.6476	38.6476	5.27231	7.9e-06	0.00026427
ESAM	8.79598	369.222	41.9762	41.9762	5.3915	2.6e-06	0.000110471
CD93	10.761	725.41	67.411	67.411	6.07491	1.25e-05	0.000378016
VWF	5.1389	637.79	124.11	124.11	6.95548	1.96e-05	0.000548919
EMCN	2.01851	396.907	196.634	196.634	7.61937	2.5e-06	0.00010743
WTAPP1	6.28884	1315.96	209.253	209.253	7.7091	7.06e-09	7.9e-07
ST6GALNAC3	1.69733	367.607	216.579	216.579	7.75875	5.44e-41	4.17e-37
MTRNR2L8	3.04061	1394.1	458.494	458.494	8.84076	2.38e-06	0.000103192
ACAN	0.991839	470.171	474.039	474.039	8.88886	8.8e-07	4.48e-05
IL1RL1	0.478238	723.402	1512.64	1512.64	10.5629	4.42e-08	3.59e-06

## Sheet: Table 3. microRNA
miRNA	Read Count Normalized human CSCs	Read Count Normalized Myxoma CSCSs	Fold-Change	pval	padj
hsa-miR-543	464.712	158.573	-2.93058	0.0439766	0.185642
hsa-miR-376a-5p	969.26	394.178	-2.45894	0.0304465	0.143905
hsa-miR-4485-3p	482.45	107.783	-4.4761	5.62323e-06	0.000282695
hsa-miR-136-5p	905.612	324.786	-2.78833	0.00504753	0.0468405
hsa-miR-376c-3p	1008.41	462.889	-2.17851	0.0491433	0.201306
hsa-miR-193b-3p	3079.93	1057.11	-2.91354	0.0212728	0.125999
hsa-miR-23b-3p	11553.9	3598.93	-3.21038	0.00440121	0.0454018
hsa-miR-190a-5p	233.156	107.542	-2.16805	0.0301626	0.143793
hsa-miR-125b-5p	40467.2	19407.6	-2.08512	0.0274271	0.13899
hsa-miR-335-3p	1337.5	251.247	-5.32346	0.0050641	0.0468405
hsa-miR-138-5p	3527.79	238.437	-14.7955	0.0448471	0.187882
hsa-miR-335-5p	899.877	91.1254	-9.87515	5.84923e-05	0.00202164
hsa-let-7b-5p	43342.5	20693.1	-2.09454	0.035147	0.159314
hsa-miR-1296-5p	258.618	130.002	-1.98935	0.0241243	0.133628
hsa-miR-146b-5p	3482.43	692.16	-5.03126	0.00440491	0.0454018
hsa-miR-5701	955.423	96.018	-9.95045	0.00464781	0.0458971
hsa-miR-485-5p	526.99	184.24	-2.86034	0.00495178	0.0468405
hsa-miR-210-3p	6330.82	2461.88	-2.57154	0.0225358	0.128477
hsa-miR-370-3p	1210.46	467.003	-2.59197	0.0214246	0.125999
hsa-miR-31-5p	79327.5	31125.1	-2.54867	0.0488331	0.201306
hsa-miR-589-5p	853.119	249.765	-3.41569	0.00198213	0.0267346
hsa-miR-744-5p	2136.76	766.683	-2.78701	0.0219743	0.126581
hsa-miR-423-3p	18082.2	7332.93	-2.46589	0.0282676	0.139571
hsa-miR-185-5p	473.045	188.09	-2.515	0.0113001	0.0791005
hsa-miR-1260a	3921.75	8479.71	2.16223	0.016308	0.106098
hsa-miR-1260b	4630.31	9484.52	2.04835	0.0263744	0.137595
hsa-miR-27a-5p	344.199	660.199	1.91808	0.0243834	0.133628
hsa-miR-497-5p	413.978	2005.71	4.84496	7.69939e-06	0.000354813
hsa-miR-195-5p	418.977	1221.97	2.91655	0.00310809	0.0365697
hsa-miR-15b-5p	488.748	1125.54	2.3029	0.01087	0.0770655
hsa-miR-218-5p	230.85	855.6	3.7063	0.00215109	0.0283227
hsa-miR-19a-3p	314.601	892.864	2.83808	0.00443345	0.0454018
hsa-miR-19b-3p	1235.18	2751.9	2.22793	0.0196136	0.11923
hsa-miR-374a-3p	555.077	1421.91	2.56165	0.0066342	0.0555865
hsa-miR-455-3p	717.858	1748.22	2.43532	0.00797173	0.0629767
hsa-miR-16-5p	14323.6	41955.5	2.92912	0.000304594	0.00601573
hsa-miR-30d-3p	111.726	277.362	2.48253	0.00389901	0.0431231
hsa-miR-130b-3p	1355.45	2835.39	2.09184	0.0295684	0.143433
hsa-miR-17-5p	484.332	1816.6	3.75074	0.000182862	0.00448439
hsa-miR-454-3p	474.657	1107.79	2.33388	0.0156013	0.102709
hsa-miR-584-5p	421.829	1011.23	2.39726	0.0149419	0.102011
hsa-miR-99a-5p	719.374	5050.18	7.02024	0.000610269	0.0102266
hsa-miR-301a-3p	844.387	2711.57	3.21129	0.00438054	0.0454018
hsa-miR-941	988.423	2713.77	2.74555	0.00723278	0.0582194
hsa-miR-301b-3p	180.849	1265.35	6.9967	0.000138535	0.0038305
hsa-miR-93-5p	1836.14	4222.16	2.29948	0.0274236	0.13899
hsa-miR-20a-5p	588.774	2090.28	3.55022	0.000411481	0.00734029
hsa-miR-25-3p	4566.26	13284.3	2.90924	0.00253256	0.0318297
hsa-miR-192-5p	1802.47	5763.17	3.19737	0.0035934	0.0405541
hsa-miR-28-3p	19026.9	49061.8	2.57855	0.0196201	0.11923
hsa-miR-151a-3p	20499	58460.8	2.85188	0.00536832	0.0478819
hsa-miR-126-5p	2531.95	249228	98.4331	2.76646e-05	0.00117681
hsa-miR-126-3p	767.695	40081.4	52.21	9.97236e-05	0.00306373
hsa-miR-92a-3p	25398.4	85014.7	3.34725	0.000665613	0.010826
hsa-miR-100-3p	1414.84	2991.69	2.11451	0.0181016	0.116398
hsa-miR-889-3p	1764.34	3767.35	2.13527	0.0416472	0.178534
hsa-miR-378a-3p	543.431	1634.13	3.00707	0.0276472	0.13899
hsa-miR-132-5p	126.25	57.8522	-2.18229	0.0388383	0.170457
hsa-miR-3909	153.279	59.8767	-2.5599	0.0032696	0.0376686
hsa-miR-34a-3p	179.211	51.4703	-3.48184	0.0309962	0.144041
hsa-miR-3607-3p	357.437	41.5959	-8.59308	0.000565225	0.00976779
hsa-miR-15b-3p	50.4996	174.45	3.45448	3.11387e-05	0.00122998
hsa-miR-18a-5p	85.9049	401.497	4.67374	5.21612e-06	0.000282695
hsa-miR-194-5p	65.9005	263.484	3.9982	4.52639e-05	0.00166873
hsa-miR-652-3p	87.0948	176.108	2.02202	0.0382361	0.169786
hsa-miR-99a-3p	70.272	140.032	1.99271	0.0261093	0.137509
